# Supplementary material for: Long-term smoking alters abundance of over half of the proteome in bronchoalveolar lavage cell in smokers with normal spirometry, with effects on molecular pathways associated with COPD
Source: Respir Res. 2018 Mar 8;19:40. doi: 10.1186/s12931-017-0695-6 (PMC5842534; doi:10.1186/s12931-017-0695-6)
Supplement: Supplementary file 1 — Table S1. Clinical characteristics of subjects, stratified by gender. Table S2. Proteins significantly altered between Smoker vs Never-smoker groups. Table S3. Proteins significantly altered between female Smoker vs Never-smoker groups. Table S4. Proteins significantly altered between male Smoker vs Never-smoker groups. Table S5. Significantly enriched pathways and associated proteins when comparing Smoker and Never-smoker groups. Table S6. Significantly enriched pathways following stratification by gender when comparing Smoker and Never-smoker groups. (XLSX 1321 kb) [file 12931_2017_695_MOESM1_ESM.xlsx]

## Sheet: e-Table 1
e-Table 1. Clinical characteristics of subjects, stratified by gender
	Male				Female
	Never-smoker (n=8)	Smoker (n=11)	p		Never-smoker (n=9)	Smoker (n=14)	p
Age	56.4±8.0	55.2±6.0	NS		56.0±7.2c	57.1±5.5b	NS
height [cm]	183.6±8.3	180.5±6.4	NS		165.8±4.1	163.2±6.3	NS
weight [kg]	94.4±33.1	84.5±15.0	NS		70.2±9.8	66.1±7.8	NS
BMI	27.7±7.5	25.8±3.3	NS		25.2±2.8c	24.8±2.6b	NS
Pack years	-	38.9±16.3			-	37.5±11.4b
Cig/day in last 6 months	-	19.1±6.7			-	15.6±5.8b
BAL cell concentration (106/L)a	94(52,196)	508(236,1032)	<0.001		101(73, 179)c	484(215, 1084)b	<0.001
BAL macrophages (106/L)a	112(47,182)	489(222,995)	<0.001		90(46,172)c	456(203,1010)b	<0.001
BAL lymphocytes (106/L)a	8(3,23)	12(4,49)	NS		6(3,12)c	9(5,35)b	NS
BAL neutrophils (106/L)a	1(0.3,5)	3(1,11)	NS		1(0,5)c	3(0,30)b	NS
BAL eosinophils (106/L)a	0(0,1)	0(0,12)	NS		0.1(0,0.6)c	0.4(0,13)b	NS
BAL basophils (106/L)a	0(0,0)	0(0,2)	NS		0(0,0.2)c	0(0,1)b	NS
BAL mast cells/10 fields of visiona	2(0.0, 5)	3(0,8)	NS		2(0,5)c	3(0,13)b	NS
FEV1 [%] after	118±16	107±12	0.09		119±1 c	107±14b	0.08
FEV1/FVC [%] after	81±7	78±5	NS		80±6c	77±5b	NS
Menopause	-	-			1/8	3/11	NS
Years since menopause a	-	-			8(0, 19)	9(0, 16)	NS
a, skewed data, presented as median(range) and tested by Mann-Whitney U test; b, female vs male smokers, p>0.05; c, female vs male never-smokers, p>0.05; NS, not significant (p>0.05).

## Sheet: e-Table 2_Joint
e-Table 2. Proteins significantly altered between Smoker vs Never-smoker groups
Uniprot ID	Protein names	Gene names	M5.p(corr)[1]	p-value	q-value	Protein FDR Confidence	Exp. q-value	Coverage	# Peptides	# Unique Peptides	# AAs	MW [kDa]	calc. pI
Q15067	Peroxisomal acyl-coenzyme A oxidase 1 (AOX) (EC 1.3.3.6) (Palmitoyl-CoA oxidase) (Straight-chain acyl-CoA oxidase) (SCOX)	ACOX1 ACOX	0.963137	9.22926e-23	3.605e-20	High	0	53.1818	28	28	660	74.376	8.16
P07339	Cathepsin D (EC 3.4.23.5) [Cleaved into: Cathepsin D light chain; Cathepsin D heavy chain]	CTSD CPSD	0.93433	4.33488e-19	8.45594e-17	High	0	66.9903	26	26	412	44.524	6.54
P25774	Cathepsin S (EC 3.4.22.27)	CTSS	0.914556	5.31785e-17	6.92619e-15	High	0	34.4411	11	11	331	37.471	8.34
P50897	Palmitoyl-protein thioesterase 1 (PPT-1) (EC 3.1.2.22) (Palmitoyl-protein hydrolase 1)	PPT1 PPT	0.910027	1.5837e-16	1.54277e-14	High	0	58.4967	15	15	306	34.171	6.52
Q13510	Acid ceramidase (AC) (ACDase) (Acid CDase) (EC 3.5.1.23) (Acylsphingosine deacylase) (N-acylsphingosine amidohydrolase) (Putative 32 kDa heart protein) (PHP32) [Cleaved into: Acid ceramidase subunit alpha; Acid ceramidase subunit beta]	ASAH1 ASAH HSD-33 HSD33	0.898541	8.76219e-16	6.84287e-14	High	0	60	32	32	395	44.631	7.62
P04062	Glucosylceramidase (EC 3.2.1.45) (Acid beta-glucosidase) (Alglucerase) (Beta-glucocerebrosidase) (Beta-GC) (D-glucosyl-N-acylsphingosine glucohydrolase) (Imiglucerase)	GBA GC GLUC	0.891995	9.08612e-14	5.07189e-12	High	0	30.7836	13	13	536	59.678	7.61
O14773	Tripeptidyl-peptidase 1 (TPP-1) (EC 3.4.14.9) (Cell growth-inhibiting gene 1 protein) (Lysosomal pepstatin-insensitive protease) (LPIC) (Tripeptidyl aminopeptidase) (Tripeptidyl-peptidase I) (TPP-I)	TPP1 CLN2 GIG1 UNQ267/PRO304	0.871096	5.20443e-14	3.38498e-12	High	0	22.3801	8	8	563	61.21	6.48
Q8WTS1	1-acylglycerol-3-phosphate O-acyltransferase ABHD5 (EC 2.3.1.51) (Abhydrolase domain-containing protein 5) (Lipid droplet-binding protein CGI-58)	ABHD5 NCIE2 CGI-58	0.870923	2.01504e-12	6.57467e-11	High	0	14.8997	4	4	349	39.071	6.61
Q9NZK5	Adenosine deaminase CECR1 (EC 3.5.4.4) (Cat eye syndrome critical region protein 1)	CECR1 ADA2 ADGF IDGFL	0.865481	1.38314e-13	6.73741e-12	High	0	27.2016	13	13	511	58.895	7.91
P11498	Pyruvate carboxylase, mitochondrial (EC 6.4.1.1) (Pyruvic carboxylase) (PCB)	PC	0.856876	6.50026e-13	2.53874e-11	High	0	26.4856	22	22	1178	129.551	6.84
Q9HB40	Retinoid-inducible serine carboxypeptidase (EC 3.4.16.-) (Serine carboxypeptidase 1)	SCPEP1 RISC SCP1 MSTP034 UNQ265/PRO302	0.855299	8.94496e-13	3.17431e-11	High	0	34.7345	14	14	452	50.798	5.81
P05090	Apolipoprotein D (Apo-D) (ApoD)	APOD	0.8514	5.19978e-12	1.45071e-10	High	0	26.9841	5	5	189	21.262	5.15
Q9Y6N5	Sulfide:quinone oxidoreductase, mitochondrial (SQOR) (EC 1.8.5.-)	SQRDL CGI-44	0.837071	6.57975e-12	1.64041e-10	High	0	68.2222	32	32	450	49.929	9.11
P36776	Lon protease homolog, mitochondrial (EC 3.4.21.-) (LONHs) (Lon protease-like protein) (LONP) (Mitochondrial ATP-dependent protease Lon) (Serine protease 15)	LONP1 PRSS15	0.829708	6.71902e-12	1.64041e-10	High	0	37.3306	33	33	959	106.422	6.39
P13686	Tartrate-resistant acid phosphatase type 5 (TR-AP) (EC 3.1.3.2) (Tartrate-resistant acid ATPase) (TrATPase) (Type 5 acid phosphatase)	ACP5	0.818293	5.09231e-11	1.03893e-09	High	0	36.3077	11	11	325	36.576	8.7
Q9BTU6	Phosphatidylinositol 4-kinase type 2-alpha (EC 2.7.1.67) (Phosphatidylinositol 4-kinase type II-alpha)	PI4K2A	0.805449	7.68859e-11	1.43025e-09	High	0	49.0605	23	23	479	53.989	8.29
P52789	Hexokinase-2 (EC 2.7.1.1) (Hexokinase type II) (HK II) (Muscle form hexokinase)	HK2	0.797188	3.99218e-10	7.0836e-09	High	0	38.4951	30	25	917	102.313	6.05
Q6P4A8	Phospholipase B-like 1 (EC 3.1.1.-) (LAMA-like protein 1) (Lamina ancestor homolog 1) (Phospholipase B domain-containing protein 1) [Cleaved into: Phospholipase B-like 1 chain A; Phospholipase B-like 1 chain B; Phospholipase B-like 1 chain C]	PLBD1	0.794696	1.56073e-09	2.08307e-08	High	0	39.9638	17	17	553	63.214	9.06
P11182	Lipoamide acyltransferase component of branched-chain alpha-keto acid dehydrogenase complex, mitochondrial (EC 2.3.1.168) (52 kDa mitochondrial autoantigen of primary biliary cirrhosis) (Branched chain 2-oxo-acid dehydrogenase complex component E2) (BCOADC-E2) (Branched-chain alpha-keto acid dehydrogenase complex component E2) (BCKAD-E2) (BCKADE2) (Dihydrolipoamide acetyltransferase component of …	DBT BCATE2	0.790319	7.98837e-09	8.66859e-08	High	0	23.2365	12	12	482	53.453	8.51
Q9C002	Normal mucosa of esophagus-specific gene 1 protein (Protein FOAP-11)	NMES1 C15orf48	0.782375	1.51057e-09	2.08307e-08	High	0	60.241	4	4	83	9.611	9.47
P20702	Integrin alpha-X (CD11 antigen-like family member C) (Leu M5) (Leukocyte adhesion glycoprotein p150,95 alpha chain) (Leukocyte adhesion receptor p150,95) (CD antigen CD11c)	ITGAX CD11C	0.782012	1.18012e-09	1.70696e-08	High	0	26.3972	25	24	1163	127.749	6.64
Q14956	Transmembrane glycoprotein NMB (Transmembrane glycoprotein HGFIN)	GPNMB HGFIN NMB UNQ1725/PRO9925	0.781722	1.59788e-09	2.08307e-08	High	0	9.09091	5	5	572	63.882	6.64
P00390	Glutathione reductase, mitochondrial (GR) (GRase) (EC 1.8.1.7)	GSR GLUR GRD1	0.771405	4.24363e-09	4.8707e-08	High	0	32.3755	11	11	522	56.221	8.5
O75439	Mitochondrial-processing peptidase subunit beta (EC 3.4.24.64) (Beta-MPP) (P-52)	PMPCB MPPB	0.767079	3.40605e-09	4.03594e-08	High	0	31.0838	11	10	489	54.331	6.83
P21281	V-type proton ATPase subunit B, brain isoform (V-ATPase subunit B 2) (Endomembrane proton pump 58 kDa subunit) (HO57) (Vacuolar proton pump subunit B 2)	ATP6V1B2 ATP6B2 VPP3	0.762342	6.86614e-09	7.66642e-08	High	0	61.0568	21	21	511	56.465	5.81
Q9UJS0	Calcium-binding mitochondrial carrier protein Aralar2 (Citrin) (Mitochondrial aspartate glutamate carrier 2) (Solute carrier family 25 member 13)	SLC25A13 ARALAR2	0.748058	1.51503e-07	1.1567e-06	High	0	36	19	15	675	74.129	8.62
Q6PI48	Aspartate--tRNA ligase, mitochondrial (EC 6.1.1.12) (Aspartyl-tRNA synthetase) (AspRS)	DARS2	0.735101	1.30828e-07	1.04419e-06	High	0	30.5426	17	16	645	73.516	8.02
Q13423	NAD(P) transhydrogenase, mitochondrial (EC 1.6.1.2) (Nicotinamide nucleotide transhydrogenase) (Pyridine nucleotide transhydrogenase)	NNT	0.733419	3.6844e-08	3.59329e-07	High	0	39.5028	41	41	1086	113.823	8.09
P38646	Stress-70 protein, mitochondrial (75 kDa glucose-regulated protein) (GRP-75) (Heat shock 70 kDa protein 9) (Mortalin) (MOT) (Peptide-binding protein 74) (PBP74)	HSPA9 GRP75 HSPA9B mt-HSP70	0.723672	5.06866e-08	4.82979e-07	High	0	67.1576	49	49	679	73.635	6.16
O75629	Protein CREG1 (Cellular repressor of E1A-stimulated genes 1)	CREG1 CREG UNQ727/PRO1409	0.722506	9.67175e-07	5.03581e-06	High	0	23.1818	5	5	220	24.059	7.59
P49189	4-trimethylaminobutyraldehyde dehydrogenase (TMABADH) (EC 1.2.1.47) (Aldehyde dehydrogenase E3 isozyme) (Aldehyde dehydrogenase family 9 member A1) (EC 1.2.1.3) (Gamma-aminobutyraldehyde dehydrogenase) (EC 1.2.1.19) (R-aminobutyraldehyde dehydrogenase) [Cleaved into: 4-trimethylaminobutyraldehyde dehydrogenase, N-terminally processed]	ALDH9A1 ALDH4 ALDH7 ALDH9	0.720121	1.41796e-07	1.10923e-06	High	0	22.4696	11	11	494	53.767	5.87
Q9H3G5	Probable serine carboxypeptidase CPVL (EC 3.4.16.-) (Carboxypeptidase, vitellogenic-like) (Vitellogenic carboxypeptidase-like protein) (VCP-like protein) (hVLP)	CPVL VLP PSEC0124 UNQ197/PRO223	0.71859	1.14631e-07	9.55661e-07	High	0	27.1008	11	11	476	54.129	5.62
P21796	Voltage-dependent anion-selective channel protein 1 (VDAC-1) (hVDAC1) (Outer mitochondrial membrane protein porin 1) (Plasmalemmal porin) (Porin 31HL) (Porin 31HM)	VDAC1 VDAC	0.714873	7.14198e-08	6.63977e-07	High	0	82.3322	19	18	283	30.754	8.54
P13473	Lysosome-associated membrane glycoprotein 2 (LAMP-2) (Lysosome-associated membrane protein 2) (CD107 antigen-like family member B) (CD antigen CD107b)	LAMP2	0.712862	1.01365e-07	8.96547e-07	High	0	16.3415	7	7	410	44.932	5.63
Q02338	D-beta-hydroxybutyrate dehydrogenase, mitochondrial (EC 1.1.1.30) (3-hydroxybutyrate dehydrogenase) (BDH) (Short chain dehydrogenase/reductase family 9C member 1)	BDH1 BDH SDR9C1	0.712762	4.91089e-07	2.90564e-06	High	0	10.2041	3	3	343	38.132	8.95
Q9Y5L4	Mitochondrial import inner membrane translocase subunit Tim13	TIMM13 TIM13B TIMM13A TIMM13B	0.710248	1.73133e-07	1.26575e-06	High	0	36.8421	3	3	95	10.493	8.18
Q9Y277	Voltage-dependent anion-selective channel protein 3 (VDAC-3) (hVDAC3) (Outer mitochondrial membrane protein porin 3)	VDAC3	0.709879	1.75255e-07	1.26575e-06	High	0	34.9823	9	8	283	30.639	8.66
Q9UHG3	Prenylcysteine oxidase 1 (EC 1.8.3.5) (Prenylcysteine lyase)	PCYOX1 KIAA0908 PCL1 UNQ597/PRO1183	0.704663	8.74761e-07	4.61828e-06	High	0	31.4851	13	13	505	56.604	6.18
P38571	Lysosomal acid lipase/cholesteryl ester hydrolase (Acid cholesteryl ester hydrolase) (LAL) (EC 3.1.1.13) (Cholesteryl esterase) (Lipase A) (Sterol esterase)	LIPA	0.702173	4.3473e-07	2.61385e-06	High	0	32.0802	8	8	399	45.39	6.92
P07954	Fumarate hydratase, mitochondrial (Fumarase) (EC 4.2.1.2)	FH	0.697846	2.07028e-07	1.44373e-06	High	0	48.6275	19	19	510	54.602	8.76
P31930	Cytochrome b-c1 complex subunit 1, mitochondrial (Complex III subunit 1) (Core protein I) (Ubiquinol-cytochrome-c reductase complex core protein 1)	UQCRC1	0.695909	2.58497e-07	1.70794e-06	High	0	48.125	20	19	480	52.612	6.37
P25705	ATP synthase subunit alpha, mitochondrial	ATP5A1 ATP5A ATP5AL2 ATPM	0.682956	6.30571e-07	3.47116e-06	High	0	67.6311	43	43	553	59.714	9.13
Q16891	MICOS complex subunit MIC60 (Cell proliferation-inducing gene 4/52 protein) (Mitochondrial inner membrane protein) (Mitofilin) (p87/89)	IMMT HMP MIC60 MINOS2 PIG4 PIG52	0.680827	5.12192e-07	2.98469e-06	High	0	71.6359	58	58	758	83.626	6.48
Q9Y4L1	Hypoxia up-regulated protein 1 (150 kDa oxygen-regulated protein) (ORP-150) (170 kDa glucose-regulated protein) (GRP-170)	HYOU1 GRP170 ORP150	0.679293	1.0544e-06	5.25774e-06	High	0	46.7467	41	41	999	111.266	5.22
Q02318	Sterol 26-hydroxylase, mitochondrial (EC 1.14.15.15) (5-beta-cholestane-3-alpha,7-alpha,12-alpha-triol 27-hydroxylase) (Cytochrome P-450C27/25) (Cytochrome P450 27) (Sterol 27-hydroxylase) (Vitamin D(3) 25-hydroxylase)	CYP27A1 CYP27	0.678307	7.8808e-07	4.21607e-06	High	0	57.0621	29	29	531	60.196	8.9
Q8IY17	Neuropathy target esterase (EC 3.1.1.5) (Patatin-like phospholipase domain-containing protein 6)	PNPLA6 NTE	0.677394	1.36211e-06	6.72382e-06	High	0	32.8697	36	36	1366	149.9	7.81
P21283	V-type proton ATPase subunit C 1 (V-ATPase subunit C 1) (Vacuolar proton pump subunit C 1)	ATP6V1C1 ATP6C ATP6D VATC	0.67738	1.50912e-06	7.28108e-06	High	0	56.8063	23	23	382	43.914	7.46
P38606	V-type proton ATPase catalytic subunit A (V-ATPase subunit A) (EC 3.6.3.14) (V-ATPase 69 kDa subunit) (Vacuolar ATPase isoform VA68) (Vacuolar proton pump subunit alpha)	ATP6V1A ATP6A1 ATP6V1A1 VPP2	0.675762	1.02059e-06	5.22457e-06	High	0	55.7536	32	32	617	68.26	5.52
Q96LW7	Caspase recruitment domain-containing protein 19 (Bcl10-interacting CARD protein) (BinCARD)	CARD19 C9orf89	0.674885	1.5047e-05	4.80215e-05	High	0	16.2281	4	4	228	25.573	9.2
Q8NHP8	Putative phospholipase B-like 2 (EC 3.1.1.-) (76 kDa protein) (p76) (LAMA-like protein 2) (Lamina ancestor homolog 2) (Phospholipase B domain-containing protein 2) [Cleaved into: Putative phospholipase B-like 2 32 kDa form; Putative phospholipase B-like 2 45 kDa form]	PLBD2	0.673271	2.66312e-06	1.19417e-05	High	0	10.017	6	6	589	65.43	6.8
O95202	LETM1 and EF-hand domain-containing protein 1, mitochondrial (Leucine zipper-EF-hand-containing transmembrane protein 1)	LETM1	0.662082	1.97617e-06	8.9923e-06	High	0	37.0771	26	26	739	83.302	6.7
Q9NRV9	Heme-binding protein 1 (p22HBP)	HEBP1 HBP	0.647589	5.7805e-06	2.37634e-05	High	0	46.0317	7	7	189	21.084	5.8
P07602	Prosaposin (Proactivator polypeptide) [Cleaved into: Saposin-A (Protein A); Saposin-B-Val; Saposin-B (Cerebroside sulfate activator) (CSAct) (Dispersin) (Sphingolipid activator protein 1) (SAP-1) (Sulfatide/GM1 activator); Saposin-C (A1 activator) (Co-beta-glucosidase) (Glucosylceramidase activator) (Sphingolipid activator protein 2) (SAP-2); Saposin-D (Component C) (Protein C)]	PSAP GLBA SAP1	0.643803	4.94789e-06	2.10146e-05	High	0	28.8168	15	15	524	58.074	5.17
Q07812	Apoptosis regulator BAX (Bcl-2-like protein 4) (Bcl2-L-4)	BAX BCL2L4	0.639083	1.13763e-05	3.94031e-05	High	0	26.0417	5	5	192	21.171	5.22
P36957	Dihydrolipoyllysine-residue succinyltransferase component of 2-oxoglutarate dehydrogenase complex, mitochondrial (EC 2.3.1.61) (2-oxoglutarate dehydrogenase complex component E2) (OGDC-E2) (Dihydrolipoamide succinyltransferase component of 2-oxoglutarate dehydrogenase complex) (E2K)	DLST DLTS	0.635663	4.22903e-06	1.81553e-05	High	0	32.8918	14	14	453	48.724	8.95
P09769	Tyrosine-protein kinase Fgr (EC 2.7.10.2) (Gardner-Rasheed feline sarcoma viral (v-fgr) oncogene homolog) (Proto-oncogene c-Fgr) (p55-Fgr) (p58-Fgr) (p58c-Fgr)	FGR SRC2	0.630586	2.80859e-05	8.01106e-05	High	0	32.7032	15	14	529	59.441	5.59
Q9Y4W6	AFG3-like protein 2 (EC 3.4.24.-) (Paraplegin-like protein)	AFG3L2	0.629363	7.54477e-06	2.91578e-05	High	0	36.261	30	30	797	88.528	8.66
Q96SU4	Oxysterol-binding protein-related protein 9 (ORP-9) (OSBP-related protein 9)	OSBPL9 ORP9 OSBP4	0.628441	6.81044e-05	0.000165206	High	0	6.52174	5	5	736	83.132	6.18
P11177	Pyruvate dehydrogenase E1 component subunit beta, mitochondrial (PDHE1-B) (EC 1.2.4.1)	PDHB PHE1B	0.628272	1.03103e-05	3.69075e-05	High	0	46.7967	14	14	359	39.208	6.65
Q8N2K0	Monoacylglycerol lipase ABHD12 (EC 3.1.1.23) (2-arachidonoylglycerol hydrolase) (Abhydrolase domain-containing protein 12)	ABHD12 C20orf22	0.627623	1.87517e-05	5.78174e-05	High	0	39.196	15	15	398	45.068	8.65
P48735	Isocitrate dehydrogenase [NADP], mitochondrial (IDH) (EC 1.1.1.42) (ICD-M) (IDP) (NADP(+)-specific ICDH) (Oxalosuccinate decarboxylase)	IDH2	0.622555	1.08826e-05	3.83537e-05	High	0	54.8673	27	25	452	50.877	8.69
Q9NZ01	Very-long-chain enoyl-CoA reductase (EC 1.3.1.93) (Synaptic glycoprotein SC2) (Trans-2,3-enoyl-CoA reductase) (TER)	TECR GPSN2 SC2	0.620969	9.98682e-06	3.64658e-05	High	0	23.3766	9	9	308	36.011	9.45
Q16850	Lanosterol 14-alpha demethylase (LDM) (EC 1.14.13.70) (CYPLI) (Cytochrome P450 51A1) (Cytochrome P450-14DM) (Cytochrome P45014DM) (Cytochrome P450LI) (Sterol 14-alpha demethylase)	CYP51A1 CYP51	0.619995	1.96316e-05	5.93431e-05	High	0	18.6879	9	9	503	56.769	8.53
Q99623	Prohibitin-2 (B-cell receptor-associated protein BAP37) (D-prohibitin) (Repressor of estrogen receptor activity)	PHB2 BAP REA	0.619204	1.02766e-05	3.69075e-05	High	0	68.8963	18	18	299	33.276	9.83
P22392	Nucleoside diphosphate kinase B (NDK B) (NDP kinase B) (EC 2.7.4.6) (C-myc purine-binding transcription factor PUF) (Histidine protein kinase NDKB) (EC 2.7.13.3) (nm23-H2)	NME2 NM23B	0.616669	1.85043e-05	5.73463e-05	High	0	78.2895	12	7	152	17.287	8.41
P26440	Isovaleryl-CoA dehydrogenase, mitochondrial (IVD) (EC 1.3.8.4)	IVD	0.616656	1.26875e-05	4.23957e-05	High	0	33.5697	10	10	423	46.29	8.19
P06576	ATP synthase subunit beta, mitochondrial (EC 3.6.3.14)	ATP5B ATPMB ATPSB	0.616632	1.1089e-05	3.87087e-05	High	0	76.5595	30	30	529	56.525	5.4
P23786	Carnitine O-palmitoyltransferase 2, mitochondrial (EC 2.3.1.21) (Carnitine palmitoyltransferase II) (CPT II)	CPT2 CPT1	0.616073	1.26066e-05	4.23957e-05	High	0	46.9605	28	28	658	73.73	8.18
P43304	Glycerol-3-phosphate dehydrogenase, mitochondrial (GPD-M) (GPDH-M) (EC 1.1.5.3) (mtGPD)	GPD2	0.615983	1.37949e-05	4.52935e-05	High	0	63.8239	41	41	727	80.802	7.69
P47985	Cytochrome b-c1 complex subunit Rieske, mitochondrial (EC 1.10.2.2) (Complex III subunit 5) (Cytochrome b-c1 complex subunit 5) (Rieske iron-sulfur protein) (RISP) (Ubiquinol-cytochrome c reductase iron-sulfur subunit) [Cleaved into: Cytochrome b-c1 complex subunit 11 (Complex III subunit IX) (Ubiquinol-cytochrome c reductase 8 kDa protein)]	UQCRFS1	0.615799	1.55236e-05	4.92188e-05	High	0	48.5401	12	12	274	29.649	8.32
O60313	Dynamin-like 120 kDa protein, mitochondrial (EC 3.6.5.5) (Optic atrophy protein 1) [Cleaved into: Dynamin-like 120 kDa protein, form S1]	OPA1 KIAA0567	0.615519	1.22518e-05	4.17745e-05	High	0	39.4792	39	39	960	111.561	7.87
O75208	Ubiquinone biosynthesis protein COQ9, mitochondrial	COQ9 C16orf49 HSPC326 PSEC0129	0.609595	2.28525e-05	6.67475e-05	High	0	26.7296	7	7	318	35.487	5.94
Q15056	Eukaryotic translation initiation factor 4H (eIF-4H) (Williams-Beuren syndrome chromosomal region 1 protein)	EIF4H KIAA0038 WBSCR1 WSCR1	0.608641	5.72924e-05	0.000143461	High	0	41.5323	7	7	248	27.368	7.23
Q9BWM7	Sideroflexin-3	SFXN3	0.608161	2.16622e-05	6.42081e-05	High	0	68.6154	16	14	325	35.956	9.09
Q16822	Phosphoenolpyruvate carboxykinase [GTP], mitochondrial (PEPCK-M) (EC 4.1.1.32)	PCK2 PEPCK2	0.607986	1.44804e-05	4.71944e-05	High	0	46.25	26	26	640	70.685	7.62
O75348	V-type proton ATPase subunit G 1 (V-ATPase subunit G 1) (V-ATPase 13 kDa subunit 1) (Vacuolar proton pump subunit G 1) (Vacuolar proton pump subunit M16)	ATP6V1G1 ATP6G ATP6G1 ATP6J	0.607907	1.75391e-05	5.51214e-05	High	0	33.0508	6	6	118	13.749	8.79
O00115	Deoxyribonuclease-2-alpha (EC 3.1.22.1) (Acid DNase) (Deoxyribonuclease II alpha) (DNase II alpha) (Lysosomal DNase II) (R31240_2)	DNASE2 DNASE2A DNL2	0.604096	0.000100148	0.000223516	High	0	20.8333	6	6	360	39.556	8.05
P83111	Serine beta-lactamase-like protein LACTB, mitochondrial (EC 3.4.-.-)	LACTB MRPL56 UNQ843/PRO1781	0.603301	1.47388e-05	4.745e-05	High	0	50.8227	27	27	547	60.655	8.53
Q5JRX3	Presequence protease, mitochondrial (hPreP) (EC 3.4.24.-) (Pitrilysin metalloproteinase 1) (Metalloprotease 1) (hMP1)	PITRM1 KIAA1104 MP1	0.598054	5.24458e-05	0.000134646	High	0	21.215	21	21	1037	117.338	6.92
Q9P2R7	Succinyl-CoA ligase [ADP-forming] subunit beta, mitochondrial (EC 6.2.1.5) (ATP-specific succinyl-CoA synthetase subunit beta) (Renal carcinoma antigen NY-REN-39) (Succinyl-CoA synthetase beta-A chain) (SCS-betaA)	SUCLA2	0.595627	7.43019e-05	0.000175877	High	0	36.933	16	16	463	50.285	7.42
P10619	Lysosomal protective protein (EC 3.4.16.5) (Carboxypeptidase C) (Carboxypeptidase L) (Cathepsin A) (Protective protein cathepsin A) (PPCA) (Protective protein for beta-galactosidase) [Cleaved into: Lysosomal protective protein 32 kDa chain; Lysosomal protective protein 20 kDa chain]	CTSA PPGB	0.59455	0.000288487	0.000521647	High	0	13.5417	6	6	480	54.431	6.61
P35232	Prohibitin	PHB	0.593375	3.04008e-05	8.48105e-05	High	0	81.9853	18	18	272	29.786	5.76
P04080	Cystatin-B (CPI-B) (Liver thiol proteinase inhibitor) (Stefin-B)	CSTB CST6 STFB	0.586339	3.96308e-05	0.000105216	High	0	70.4082	9	9	98	11.133	7.56
P10515	Dihydrolipoyllysine-residue acetyltransferase component of pyruvate dehydrogenase complex, mitochondrial (EC 2.3.1.12) (70 kDa mitochondrial autoantigen of primary biliary cirrhosis) (PBC) (Dihydrolipoamide acetyltransferase component of pyruvate dehydrogenase complex) (M2 antigen complex 70 kDa subunit) (Pyruvate dehydrogenase complex component E2) (PDC-E2) (PDCE2)	DLAT DLTA	0.58499	3.55316e-05	9.62875e-05	High	0	31.8393	17	17	647	68.953	7.84
P40199	Carcinoembryonic antigen-related cell adhesion molecule 6 (Non-specific crossreacting antigen) (Normal cross-reacting antigen) (CD antigen CD66c)	CEACAM6 NCA	0.584923	4.63064e-05	0.000120557	High	0	20.3488	5	5	344	37.172	5.82
P39210	Protein Mpv17	MPV17	0.584027	0.000137954	0.000287681	High	0	38.0682	4	4	176	19.72	9.47
Q6YP21	Kynurenine--oxoglutarate transaminase 3 (EC 2.6.1.7) (Cysteine-S-conjugate beta-lyase 2) (EC 4.4.1.13) (Kynurenine aminotransferase III) (KATIII) (Kynurenine--glyoxylate transaminase) (EC 2.6.1.63) (Kynurenine--oxoglutarate transaminase III)	CCBL2 KAT3	0.58254	0.000138473	0.000287681	High	0	11.4537	4	4	454	51.368	8.19
Q99489	D-aspartate oxidase (DASOX) (DDO) (EC 1.4.3.1)	DDO	0.581195	0.000131353	0.000277314	High	0	20.8211	7	7	341	37.511	7.91
O95831	Apoptosis-inducing factor 1, mitochondrial (EC 1.1.1.-) (Programmed cell death protein 8)	AIFM1 AIF PDCD8	0.578323	6.16463e-05	0.000153245	High	0	41.925	23	23	613	66.859	8.95
O75947	ATP synthase subunit d, mitochondrial (ATPase subunit d)	ATP5H My032	0.575876	6.31738e-05	0.00015623	High	0	86.3354	15	15	161	18.479	5.3
P62495	Eukaryotic peptide chain release factor subunit 1 (Eukaryotic release factor 1) (eRF1) (Protein Cl1) (TB3-1)	ETF1 ERF1 RF1 SUP45L1	0.574511	0.000241191	0.000455088	High	0	6.86499	3	3	437	49	5.71
Q9UHW9	Solute carrier family 12 member 6 (Electroneutral potassium-chloride cotransporter 3) (K-Cl cotransporter 3)	SLC12A6 KCC3	0.573429	0.000182574	0.000367571	High	0	3.56522	4	4	1150	127.534	7.08
O75880	Protein SCO1 homolog, mitochondrial	SCO1 SCOD1	0.572711	9.79684e-05	0.00022125	High	0	7.97342	4	4	301	33.793	8.88
P07711	Cathepsin L1 (EC 3.4.22.15) (Cathepsin L) (Major excreted protein) (MEP) [Cleaved into: Cathepsin L1 heavy chain; Cathepsin L1 light chain]	CTSL CTSL1	0.572548	0.000120832	0.000259307	High	0	21.021	6	6	333	37.54	5.45
O14874	[3-methyl-2-oxobutanoate dehydrogenase [lipoamide]] kinase, mitochondrial (EC 2.7.11.4) (Branched-chain alpha-ketoacid dehydrogenase kinase) (BCKD-kinase) (BCKDHKIN)	BCKDK	0.572546	6.77193e-05	0.000165206	High	0	18.4466	5	5	412	46.331	8.82
Q9NR28	Diablo homolog, mitochondrial (Direct IAP-binding protein with low pI) (Second mitochondria-derived activator of caspase) (Smac)	DIABLO SMAC	0.571598	7.01703e-05	0.000168211	High	0	29.7071	8	8	239	27.114	5.9
P02792	Ferritin light chain (Ferritin L subunit)	FTL	0.571523	7.8399e-05	0.00018336	High	0	58.2857	13	13	175	20.007	5.78
P30042	ES1 protein homolog, mitochondrial (Protein GT335) (Protein KNP-I)	C21orf33 HES1 KNPI	0.570763	4.40339e-05	0.000115338	High	0	47.0149	9	9	268	28.153	8.27
Q9NX63	MICOS complex subunit MIC19 (Coiled-coil-helix-coiled-coil-helix domain-containing protein 3)	CHCHD3 MIC19 MINOS3	0.566988	6.99923e-05	0.000168211	High	0	44.4934	14	14	227	26.136	8.28
P09622	Dihydrolipoyl dehydrogenase, mitochondrial (EC 1.8.1.4) (Dihydrolipoamide dehydrogenase) (Glycine cleavage system L protein)	DLD GCSL LAD PHE3	0.56559	9.96407e-05	0.000223516	High	0	46.9548	21	21	509	54.143	7.85
P45880	Voltage-dependent anion-selective channel protein 2 (VDAC-2) (hVDAC2) (Outer mitochondrial membrane protein porin 2)	VDAC2	0.565576	9.36406e-05	0.000213788	High	0	44.5578	11	11	294	31.547	7.56
P01009	Alpha-1-antitrypsin (Alpha-1 protease inhibitor) (Alpha-1-antiproteinase) (Serpin A1) [Cleaved into: Short peptide from AAT (SPAAT)]	SERPINA1 AAT PI PRO0684 PRO2209	0.564648	0.000127103	0.000271274	High	0	51.4354	22	22	418	46.707	5.59
P02794	Ferritin heavy chain (Ferritin H subunit) (EC 1.16.3.1) (Cell proliferation-inducing gene 15 protein) [Cleaved into: Ferritin heavy chain, N-terminally processed]	FTH1 FTH FTHL6 OK/SW-cl.84 PIG15	0.564613	9.31436e-05	0.000213788	High	0	46.4481	11	11	183	21.212	5.55
O00560	Syntenin-1 (Melanoma differentiation-associated protein 9) (MDA-9) (Pro-TGF-alpha cytoplasmic domain-interacting protein 18) (TACIP18) (Scaffold protein Pbp1) (Syndecan-binding protein 1)	SDCBP MDA9 SYCL	0.560517	0.000456515	0.000774187	High	0	41.6107	6	6	298	32.424	7.53
P36543	V-type proton ATPase subunit E 1 (V-ATPase subunit E 1) (V-ATPase 31 kDa subunit) (p31) (Vacuolar proton pump subunit E 1)	ATP6V1E1 ATP6E ATP6E2	0.557817	0.000169774	0.000343572	High	0	50	15	15	226	26.129	8
P00367	Glutamate dehydrogenase 1, mitochondrial (GDH 1) (EC 1.4.1.3)	GLUD1 GLUD	0.557444	0.000114422	0.000250544	High	0	63.9785	32	32	558	61.359	7.8
P30049	ATP synthase subunit delta, mitochondrial (F-ATPase delta subunit)	ATP5D	0.556087	9.32695e-05	0.000213788	High	0	17.2619	3	3	168	17.479	5.49
P31040	Succinate dehydrogenase [ubiquinone] flavoprotein subunit, mitochondrial (EC 1.3.5.1) (Flavoprotein subunit of complex II) (Fp)	SDHA SDH2 SDHF	0.553264	0.000151253	0.000310278	High	0	45.6325	22	22	664	72.645	7.39
P42765	3-ketoacyl-CoA thiolase, mitochondrial (EC 2.3.1.16) (Acetyl-CoA acyltransferase) (Beta-ketothiolase) (Mitochondrial 3-oxoacyl-CoA thiolase) (T1)	ACAA2	0.548751	0.000158928	0.000323298	High	0	65.2393	25	25	397	41.898	8.09
P40939	Trifunctional enzyme subunit alpha, mitochondrial (78 kDa gastrin-binding protein) (TP-alpha) [Includes: Long-chain enoyl-CoA hydratase (EC 4.2.1.17); Long chain 3-hydroxyacyl-CoA dehydrogenase (EC 1.1.1.211)]	HADHA HADH	0.543792	0.000192131	0.000382865	High	0	65.0066	45	45	763	82.947	9.04
Q92947	Glutaryl-CoA dehydrogenase, mitochondrial (GCD) (EC 1.3.8.6)	GCDH	0.543779	0.00100003	0.00147949	High	0	10.9589	4	4	438	48.096	8.06
O00182	Galectin-9 (Gal-9) (Ecalectin) (Tumor antigen HOM-HD-21)	LGALS9	0.543239	0.000215158	0.000418086	High	0	29.2958	8	8	355	39.493	9.17
O15145	Actin-related protein 2/3 complex subunit 3 (Arp2/3 complex 21 kDa subunit) (p21-ARC)	ARPC3 ARC21	0.542645	0.000230967	0.000437912	High	0	46.0674	7	7	178	20.533	8.59
Q6PIU2	Neutral cholesterol ester hydrolase 1 (NCEH) (EC 3.1.1.-) (Arylacetamide deacetylase-like 1)	NCEH1 AADACL1 KIAA1363	0.538245	0.000222438	0.000423798	High	0	53.1863	19	19	408	45.779	7.23
O00330	Pyruvate dehydrogenase protein X component, mitochondrial (Dihydrolipoamide dehydrogenase-binding protein of pyruvate dehydrogenase complex) (E3-binding protein) (E3BP) (Lipoyl-containing pyruvate dehydrogenase complex component X) (proX)	PDHX PDX1	0.53807	0.000357549	0.000631899	High	0	17.5649	9	9	501	54.089	8.66
P61604	10 kDa heat shock protein, mitochondrial (Hsp10) (10 kDa chaperonin) (Chaperonin 10) (CPN10) (Early-pregnancy factor) (EPF)	HSPE1	0.537258	0.000202306	0.000397063	High	0	73.5294	10	10	102	10.925	8.92
O96009	Napsin-A (EC 3.4.23.-) (Aspartyl protease 4) (ASP4) (Asp 4) (Napsin-1) (TA01/TA02)	NAPSA NAP1 NAPA	0.536674	0.000256358	0.00048138	High	0	19.7619	8	8	420	45.358	6.61
O94826	Mitochondrial import receptor subunit TOM70 (Mitochondrial precursor proteins import receptor) (Translocase of outer membrane 70 kDa subunit) (Translocase of outer mitochondrial membrane protein 70)	TOMM70 KIAA0719 TOM70 TOMM70A	0.535591	0.000264964	0.000492801	High	0	30.2632	18	18	608	67.412	7.12
Q8IV08	Phospholipase D3 (PLD 3) (EC 3.1.4.4) (Choline phosphatase 3) (HindIII K4L homolog) (Hu-K4) (Phosphatidylcholine-hydrolyzing phospholipase D3)	PLD3	0.535421	0.000274721	0.000504943	High	0	35.7143	13	13	490	54.671	6.47
Q07065	Cytoskeleton-associated protein 4 (63-kDa cytoskeleton-linking membrane protein) (Climp-63) (p63)	CKAP4	0.535001	0.00027873	0.000506348	High	0	53.4884	30	30	602	65.983	5.92
Q16134	Electron transfer flavoprotein-ubiquinone oxidoreductase, mitochondrial (ETF-QO) (ETF-ubiquinone oxidoreductase) (EC 1.5.5.1) (Electron-transferring-flavoprotein dehydrogenase) (ETF dehydrogenase)	ETFDH	0.534402	0.00027743	0.000506342	High	0	34.3598	17	17	617	68.452	7.55
O96008	Mitochondrial import receptor subunit TOM40 homolog (Protein Haymaker) (Translocase of outer membrane 40 kDa subunit homolog) (p38.5)	TOMM40 C19orf1 PEREC1 TOM40	0.534001	0.000897725	0.00137501	High	0	32.964	8	8	361	37.869	7.25
P22307	Non-specific lipid-transfer protein (NSL-TP) (EC 2.3.1.176) (Propanoyl-CoA C-acyltransferase) (SCP-chi) (SCPX) (Sterol carrier protein 2) (SCP-2) (Sterol carrier protein X) (SCP-X)	SCP2	0.532615	0.000267008	0.000494249	High	0	52.6508	32	32	547	58.956	6.89
Q12905	Interleukin enhancer-binding factor 2 (Nuclear factor of activated T-cells 45 kDa)	ILF2 NF45 PRO3063	0.530915	0.000202185	0.000397063	High	0	31.5385	9	9	390	43.035	5.26
Q9HCC0	Methylcrotonoyl-CoA carboxylase beta chain, mitochondrial (MCCase subunit beta) (EC 6.4.1.4) (3-methylcrotonyl-CoA carboxylase 2) (3-methylcrotonyl-CoA carboxylase non-biotin-containing subunit) (3-methylcrotonyl-CoA:carbon dioxide ligase subunit beta)	MCCC2 MCCB	0.530045	0.000912621	0.00138158	High	0	31.794	14	14	563	61.294	7.68
P08559	Pyruvate dehydrogenase E1 component subunit alpha, somatic form, mitochondrial (EC 1.2.4.1) (PDHE1-A type I)	PDHA1 PHE1A	0.529791	0.000275371	0.000504943	High	0	33.0769	17	17	390	43.268	8.06
Q15404	Ras suppressor protein 1 (RSP-1) (Rsu-1)	RSU1 RSP1	0.529121	0.000562104	0.00093822	High	0	24.9097	5	5	277	31.521	8.65
P11021	78 kDa glucose-regulated protein (GRP-78) (Endoplasmic reticulum lumenal Ca(2+)-binding protein grp78) (Heat shock 70 kDa protein 5) (Immunoglobulin heavy chain-binding protein) (BiP)	HSPA5 GRP78	0.527086	0.000342327	0.000610522	High	0	61.4679	51	48	654	72.288	5.16
Q9BXW7	Cat eye syndrome critical region protein 5	CECR5	0.524328	0.00103387	0.00151237	High	0	27.6596	8	8	423	46.292	8.13
Q12931	Heat shock protein 75 kDa, mitochondrial (HSP 75) (TNFR-associated protein 1) (Tumor necrosis factor type 1 receptor-associated protein) (TRAP-1)	TRAP1 HSP75	0.524304	0.000386296	0.000676581	High	0	31.25	21	20	704	80.06	8.21
O60220	Mitochondrial import inner membrane translocase subunit Tim8 A (Deafness dystonia protein 1) (X-linked deafness dystonia protein)	TIMM8A DDP DDP1 TIM8A	0.523637	0.00114584	0.00165308	High	0	38.1443	3	3	97	10.991	5.16
Q9H3K2	Growth hormone-inducible transmembrane protein (Dermal papilla-derived protein 2) (Mitochondrial morphology and cristae structure 1) (MICS1) (Transmembrane BAX inhibitor motif-containing protein 5)	GHITM DERP2 MICS1 TMBIM5 My021 UNQ244/PRO281	0.522024	0.00172271	0.00232819	High	0	20.8696	7	7	345	37.181	9.94
Q00325	Phosphate carrier protein, mitochondrial (Phosphate transport protein) (PTP) (Solute carrier family 25 member 3)	SLC25A3 PHC OK/SW-cl.48	0.51951	0.000457882	0.000774187	High	0	44.1989	18	18	362	40.069	9.38
Q8NI60	Atypical kinase ADCK3, mitochondrial (EC 2.7.-.-) (Chaperone activity of bc1 complex-like) (Chaperone-ABC1-like) (aarF domain-containing protein kinase 3)	ADCK3 CABC1 PP265	0.513787	0.00143898	0.00201444	High	0	7.57342	4	4	647	71.904	6.99
P15153	Ras-related C3 botulinum toxin substrate 2 (GX) (Small G protein) (p21-Rac2)	RAC2	0.511534	0.00121036	0.00173163	High	0	59.8958	11	6	192	21.415	7.61
P05107	Integrin beta-2 (Cell surface adhesion glycoproteins LFA-1/CR3/p150,95 subunit beta) (Complement receptor C3 subunit beta) (CD antigen CD18)	ITGB2 CD18 MFI7	0.509211	0.000701196	0.00108678	High	0	30.9493	22	21	769	84.726	6.95
P00403	Cytochrome c oxidase subunit 2 (Cytochrome c oxidase polypeptide II)	MT-CO2 COII COXII MTCO2	0.509034	0.000616268	0.00100291	High	0	27.7533	6	6	227	25.548	4.82
P49411	Elongation factor Tu, mitochondrial (EF-Tu) (P43)	TUFM	0.50122	0.000603343	0.000990128	High	0	58.6283	25	25	452	49.51	7.61
Q96HS1	Serine/threonine-protein phosphatase PGAM5, mitochondrial (EC 3.1.3.16) (Bcl-XL-binding protein v68) (Phosphoglycerate mutase family member 5)	PGAM5	0.499392	0.00179763	0.0024116	High	0	21.1073	8	8	289	31.985	8.68
P06396	Gelsolin (AGEL) (Actin-depolymerizing factor) (ADF) (Brevin)	GSN	0.498701	0.000679023	0.0010705	High	0	41.9437	31	31	782	85.644	6.28
P62072	Mitochondrial import inner membrane translocase subunit Tim10	TIMM10 TIM10	0.498403	0.000619888	0.00100462	High	0	44.4444	4	4	90	10.326	6.29
P20674	Cytochrome c oxidase subunit 5A, mitochondrial (Cytochrome c oxidase polypeptide Va)	COX5A	0.496602	0.000925492	0.00139565	High	0	58	8	8	150	16.752	6.79
P07988	Pulmonary surfactant-associated protein B (SP-B) (18 kDa pulmonary-surfactant protein) (6 kDa protein) (Pulmonary surfactant-associated proteolipid SPL(Phe))	SFTPB SFTP3	0.495379	0.000697086	0.00108472	High	0	23.622	12	12	381	42.089	5.49
P82909	28S ribosomal protein S36, mitochondrial (MRP-S36) (S36mt)	MRPS36 DC47	0.492834	0.000678286	0.0010705	High	0	54.3689	5	5	103	11.459	9.99
P04839	Cytochrome b-245 heavy chain (EC 1.-.-.-) (CGD91-phox) (Cytochrome b(558) subunit beta) (Cytochrome b558 subunit beta) (Heme-binding membrane glycoprotein gp91phox) (NADPH oxidase 2) (Neutrophil cytochrome b 91 kDa polypeptide) (Superoxide-generating NADPH oxidase heavy chain subunit) (gp91-1) (gp91-phox) (p22 phagocyte B-cytochrome)	CYBB NOX2	0.492159	0.00114265	0.00165308	High	0	28.7719	16	16	570	65.294	8.63
Q13576	Ras GTPase-activating-like protein IQGAP2	IQGAP2	0.49152	0.00102885	0.00151237	High	0	27.3016	40	36	1575	180.465	5.64
P42704	Leucine-rich PPR motif-containing protein, mitochondrial (130 kDa leucine-rich protein) (LRP 130) (GP130)	LRPPRC LRP130	0.490444	0.000905035	0.0013808	High	0	43.5438	53	53	1394	157.805	6.13
Q9Y3B3	Transmembrane emp24 domain-containing protein 7 (p24 family protein gamma-3) (p24gamma3) (p27)	TMED7 CGI-109	0.487832	0.00141353	0.00198593	High	0	16.0714	3	3	224	25.156	6.89
P22695	Cytochrome b-c1 complex subunit 2, mitochondrial (Complex III subunit 2) (Core protein II) (Ubiquinol-cytochrome-c reductase complex core protein 2)	UQCRC2	0.486834	0.0012842	0.00182391	High	0	51.8764	19	19	453	48.413	8.63
Q9H845	Acyl-CoA dehydrogenase family member 9, mitochondrial (ACAD-9) (EC 1.3.99.-)	ACAD9	0.484712	0.000897505	0.00137501	High	0	19.8068	13	13	621	68.717	7.96
P10109	Adrenodoxin, mitochondrial (Adrenal ferredoxin) (Ferredoxin-1) (Hepatoredoxin)	FDX1 ADX	0.484054	0.00119872	0.00172129	High	0	20.6522	5	5	184	19.381	5.83
Q02818	Nucleobindin-1 (CALNUC)	NUCB1 NUC	0.483306	0.00110381	0.00160866	High	0	56.3991	27	25	461	53.846	5.25
Q0JRZ9	F-BAR domain only protein 2	FCHO2	0.482904	0.00169333	0.00229643	High	0	4.81481	4	4	810	88.869	6.86
O14949	Cytochrome b-c1 complex subunit 8 (Complex III subunit 8) (Complex III subunit VIII) (Ubiquinol-cytochrome c reductase complex 9.5 kDa protein) (Ubiquinol-cytochrome c reductase complex ubiquinone-binding protein QP-C)	UQCRQ	0.48194	0.00183284	0.00242955	High	0	91.4634	8	8	82	9.9	10.08
P23368	NAD-dependent malic enzyme, mitochondrial (NAD-ME) (EC 1.1.1.38) (Malic enzyme 2)	ME2	0.481444	0.00153468	0.00211805	High	0	36.9863	23	22	584	65.402	7.61
Q9UHQ9	NADH-cytochrome b5 reductase 1 (b5R.1) (EC 1.6.2.2) (Humb5R2) (NAD(P)H:quinone oxidoreductase type 3 polypeptide A2)	CYB5R1 NQO3A2 UNQ3049/PRO9865	0.476694	0.00166779	0.00227761	High	0	71.8033	19	19	305	34.073	9.38
Q93033	Immunoglobulin superfamily member 2 (IgSF2) (Cell surface glycoprotein V7) (Glu-Trp-Ile EWI motif-containing protein 101) (EWI-101) (CD antigen CD101)	CD101 EWI101 IGSF2 V7	0.474516	0.00242851	0.00309972	High	0	11.1655	9	9	1021	115.036	6.96
Q9H2V7	Protein spinster homolog 1 (HSpin1) (Spinster-like protein 1)	SPNS1 SPIN1 PP20300	0.474502	0.00327997	0.0040159	High	0	26.1364	7	7	528	56.594	6.64
Q15526	Surfeit locus protein 1	SURF1 SURF-1	0.474501	0.00211249	0.00275144	High	0	25	8	8	300	33.31	9.6
Q96D96	Voltage-gated hydrogen channel 1 (Hydrogen voltage-gated channel 1) (HV1) (Voltage sensor domain-only protein)	HVCN1 VSOP UNQ578/PRO1140	0.474154	0.00231877	0.00298632	High	0	19.7802	4	4	273	31.663	6.8
Q8N4H5	Mitochondrial import receptor subunit TOM5 homolog	TOMM5 C9orf105 TOM5	0.472773	0.00152709	0.00211504	High	0	82.3529	8	8	51	6.031	9.7
Q9NVI7	ATPase family AAA domain-containing protein 3A	ATAD3A	0.471812	0.00252842	0.0031856	High	0	31.5457	16	9	634	71.325	8.98
P48047	ATP synthase subunit O, mitochondrial (Oligomycin sensitivity conferral protein) (OSCP)	ATP5O ATPO	0.470848	0.00180295	0.0024116	High	0	69.9531	12	12	213	23.263	9.96
P09467	Fructose-1,6-bisphosphatase 1 (FBPase 1) (EC 3.1.3.11) (D-fructose-1,6-bisphosphate 1-phosphohydrolase 1) (Liver FBPase)	FBP1 FBP	0.470466	0.0014644	0.00204271	High	0	61.2426	23	22	338	36.819	6.99
Q96RQ3	Methylcrotonoyl-CoA carboxylase subunit alpha, mitochondrial (MCCase subunit alpha) (EC 6.4.1.4) (3-methylcrotonyl-CoA carboxylase 1) (3-methylcrotonyl-CoA carboxylase biotin-containing subunit) (3-methylcrotonyl-CoA:carbon dioxide ligase subunit alpha)	MCCC1 MCCA	0.468144	0.00331715	0.00402731	High	0	16.8276	10	10	725	80.422	7.78
Q15155	Nodal modulator 1 (pM5 protein)	NOMO1 PM5	0.467052	0.00162267	0.0022316	High	0	30.1146	27	27	1222	134.239	5.81
Q9NX40	OCIA domain-containing protein 1 (Ovarian carcinoma immunoreactive antigen)	OCIAD1 OCIA	0.466454	0.00182538	0.00242955	High	0	37.551	10	10	245	27.609	7.49
Q9Y305	Acyl-coenzyme A thioesterase 9, mitochondrial (Acyl-CoA thioesterase 9) (EC 3.1.2.-) (Acyl-CoA thioester hydrolase 9)	ACOT9 CGI-16	0.465276	0.00186918	0.0024664	High	0	54.6697	22	22	439	49.87	8.6
O75874	Isocitrate dehydrogenase [NADP] cytoplasmic (IDH) (EC 1.1.1.42) (Cytosolic NADP-isocitrate dehydrogenase) (IDP) (NADP(+)-specific ICDH) (Oxalosuccinate decarboxylase)	IDH1 PICD	0.461247	0.00332022	0.00402731	High	0	35.0242	12	10	414	46.63	7.01
P62979	Ubiquitin-40S ribosomal protein S27a (Ubiquitin carboxyl extension protein 80) [Cleaved into: Ubiquitin; 40S ribosomal protein S27a]	RPS27A UBA80 UBCEP1	0.460705	0.00211338	0.00275144	High	0	31.4103	6	6	156	17.953	9.64
P21912	Succinate dehydrogenase [ubiquinone] iron-sulfur subunit, mitochondrial (EC 1.3.5.1) (Iron-sulfur subunit of complex II) (Ip)	SDHB SDH SDH1	0.458235	0.00248794	0.00314475	High	0	42.8571	15	15	280	31.609	8.76
P55084	Trifunctional enzyme subunit beta, mitochondrial (TP-beta) [Includes: 3-ketoacyl-CoA thiolase (EC 2.3.1.16) (Acetyl-CoA acyltransferase) (Beta-ketothiolase)]	HADHB MSTP029	0.453769	0.00241401	0.00309132	High	0	57.384	29	29	474	51.262	9.41
P10809	60 kDa heat shock protein, mitochondrial (60 kDa chaperonin) (Chaperonin 60) (CPN60) (Heat shock protein 60) (HSP-60) (Hsp60) (HuCHA60) (Mitochondrial matrix protein P1) (P60 lymphocyte protein)	HSPD1 HSP60	0.453699	0.00247359	0.00313676	High	0	84.6422	48	48	573	61.016	5.87
Q86UX7	Fermitin family homolog 3 (Kindlin-3) (MIG2-like protein) (Unc-112-related protein 2)	FERMT3 KIND3 MIG2B URP2	0.453056	0.00218649	0.00283717	High	0	42.8786	20	20	667	75.905	6.98
P35610	Sterol O-acyltransferase 1 (EC 2.3.1.26) (Acyl-coenzyme A:cholesterol acyltransferase 1) (ACAT-1) (Cholesterol acyltransferase 1)	SOAT1 ACACT ACACT1 ACAT ACAT1 SOAT STAT	0.451757	0.00319754	0.00392729	High	0	12.7273	6	6	550	64.692	8.94
O00165	HCLS1-associated protein X-1 (HS1-associating protein X-1) (HAX-1) (HS1-binding protein 1) (HSP1BP-1)	HAX1 HS1BP1	0.443036	0.00417065	0.00490648	High	0	11.4695	3	3	279	31.601	4.92
Q16698	2,4-dienoyl-CoA reductase, mitochondrial (EC 1.3.1.34) (2,4-dienoyl-CoA reductase [NADPH]) (4-enoyl-CoA reductase [NADPH]) (Short chain dehydrogenase/reductase family 18C member 1)	DECR1 DECR SDR18C1	0.443025	0.00286167	0.00357091	High	0	55.2239	20	20	335	36.045	9.28
Q9HC21	Mitochondrial thiamine pyrophosphate carrier (Mitochondrial uncoupling protein 1) (Solute carrier family 25 member 19)	SLC25A19 DNC MUP1	0.442559	0.00829871	0.00857478	High	0	19.6875	7	7	320	35.488	9.55
Q08AM6	Protein VAC14 homolog (Tax1-binding protein 2)	VAC14 TAX1BP2 TRX	0.442553	0.00535767	0.00610079	High	0	14.9616	10	10	782	87.917	6.13
P15144	Aminopeptidase N (AP-N) (hAPN) (EC 3.4.11.2) (Alanyl aminopeptidase) (Aminopeptidase M) (AP-M) (Microsomal aminopeptidase) (Myeloid plasma membrane glycoprotein CD13) (gp150) (CD antigen CD13)	ANPEP APN CD13 PEPN	0.441729	0.00680188	0.00727847	High	0	26.4736	22	22	967	109.471	5.48
P28799	Granulins (Proepithelin) (PEPI) [Cleaved into: Acrogranin (Glycoprotein of 88 Kda) (GP88) (Glycoprotein 88) (Progranulin); Paragranulin; Granulin-1 (Granulin G); Granulin-2 (Granulin F); Granulin-3 (Granulin B); Granulin-4 (Granulin A); Granulin-5 (Granulin C); Granulin-6 (Granulin D); Granulin-7 (Granulin E)]	GRN	0.437413	0.00431642	0.00504756	High	0	18.5497	10	10	593	63.5	6.83
O14548	Cytochrome c oxidase subunit 7A-related protein, mitochondrial (COX7a-related protein) (Cytochrome c oxidase subunit VIIa-related protein) (EB1)	COX7A2L COX7AR COX7RP	0.433027	0.00802193	0.0083551	High	0	40.3509	5	5	114	12.607	9.42
Q9H061	Transmembrane protein 126A	TMEM126A	0.431976	0.0039019	0.00464629	High	0	37.9487	7	7	195	21.513	9.26
A3KMH1	von Willebrand factor A domain-containing protein 8	VWA8 KIAA0564	0.428758	0.00565369	0.00634537	High	0	16.7979	29	29	1905	214.689	7.4
Q9NUJ1	Mycophenolic acid acyl-glucuronide esterase, mitochondrial (EC 3.1.1.93) (Alpha/beta hydrolase domain-containing protein 10) (Abhydrolase domain-containing protein 10)	ABHD10	0.42752	0.00444881	0.00518684	High	0	40.1961	10	10	306	33.911	8.57
P57088	Transmembrane protein 33 (Protein DB83) (SHINC-3)	TMEM33 DB83	0.427105	0.00560523	0.00630911	High	0	26.7206	7	7	247	27.96	9.7
O75381	Peroxisomal membrane protein PEX14 (PTS1 receptor-docking protein) (Peroxin-14) (Peroxisomal membrane anchor protein PEX14)	PEX14	0.425694	0.00632449	0.00691929	High	0	26.2599	10	10	377	41.212	4.94
P10606	Cytochrome c oxidase subunit 5B, mitochondrial (Cytochrome c oxidase polypeptide Vb)	COX5B	0.425673	0.00503021	0.00581264	High	0	66.6667	9	9	129	13.687	8.81
P09110	3-ketoacyl-CoA thiolase, peroxisomal (EC 2.3.1.16) (Acetyl-CoA acyltransferase) (Beta-ketothiolase) (Peroxisomal 3-oxoacyl-CoA thiolase)	ACAA1 ACAA PTHIO	0.425518	0.00480689	0.00558765	High	0	50	18	18	424	44.264	8.44
Q9P0J0	NADH dehydrogenase [ubiquinone] 1 alpha subcomplex subunit 13 (Cell death regulatory protein GRIM-19) (Complex I-B16.6) (CI-B16.6) (Gene associated with retinoic and interferon-induced mortality 19 protein) (GRIM-19) (Gene associated with retinoic and IFN-induced mortality 19 protein) (NADH-ubiquinone oxidoreductase B16.6 subunit)	NDUFA13 GRIM19 CDA016 CGI-39	0.424992	0.00687876	0.00732063	High	0	50.6944	7	7	144	16.688	8.43
Q12906	Interleukin enhancer-binding factor 3 (Double-stranded RNA-binding protein 76) (DRBP76) (M-phase phosphoprotein 4) (MPP4) (Nuclear factor associated with dsRNA) (NFAR) (Nuclear factor of activated T-cells 90 kDa) (NF-AT-90) (Translational control protein 80) (TCP80)	ILF3 DRBF MPHOSPH4 NF90	0.42245	0.00492555	0.00570859	High	0	23.2662	18	18	894	95.279	8.76
Q02218	2-oxoglutarate dehydrogenase, mitochondrial (EC 1.2.4.2) (2-oxoglutarate dehydrogenase complex component E1) (OGDC-E1) (Alpha-ketoglutarate dehydrogenase)	OGDH	0.422061	0.00629705	0.00690862	High	0	40.958	38	38	1023	115.861	6.86
Q9H4M9	EH domain-containing protein 1 (PAST homolog 1) (hPAST1) (Testilin)	EHD1 PAST PAST1 CDABP0131	0.421451	0.0102202	0.0101601	High	0	26.03	13	11	534	60.589	6.83
P08574	Cytochrome c1, heme protein, mitochondrial (Complex III subunit 4) (Complex III subunit IV) (Cytochrome b-c1 complex subunit 4) (Ubiquinol-cytochrome-c reductase complex cytochrome c1 subunit) (Cytochrome c-1)	CYC1	0.421063	0.00506257	0.00583278	High	0	38.1538	12	12	325	35.399	9
O75964	ATP synthase subunit g, mitochondrial (ATPase subunit g)	ATP5L	0.418102	0.00560216	0.00630911	High	0	53.3981	6	6	103	11.421	9.64
Q9UI12	V-type proton ATPase subunit H (V-ATPase subunit H) (Nef-binding protein 1) (NBP1) (Protein VMA13 homolog) (V-ATPase 50/57 kDa subunits) (Vacuolar proton pump subunit H) (Vacuolar proton pump subunit SFD)	ATP6V1H CGI-11	0.415735	0.00644078	0.00701447	High	0	36.853	15	15	483	55.847	6.48
O00754	Lysosomal alpha-mannosidase (Laman) (EC 3.2.1.24) (Lysosomal acid alpha-mannosidase) (Mannosidase alpha class 2B member 1) (Mannosidase alpha-B) [Cleaved into: Lysosomal alpha-mannosidase A peptide; Lysosomal alpha-mannosidase B peptide; Lysosomal alpha-mannosidase C peptide; Lysosomal alpha-mannosidase D peptide; Lysosomal alpha-mannosidase E peptide]	MAN2B1 LAMAN MANB	0.414817	0.00691788	0.00734225	High	0	18.7933	15	15	1011	113.672	7.28
Q9H4I9	Essential MCU regulator, mitochondrial (Single-pass membrane protein with aspartate-rich tail 1, mitochondrial)	SMDT1 C22orf32 EMRE	0.41401	0.0139886	0.0130708	High	0	31.7757	3	3	107	11.434	7.27
P13073	Cytochrome c oxidase subunit 4 isoform 1, mitochondrial (Cytochrome c oxidase polypeptide IV) (Cytochrome c oxidase subunit IV isoform 1) (COX IV-1)	COX4I1 COX4	0.413699	0.00752212	0.007919	High	0	45.5621	12	12	169	19.564	9.51
Q9NRK6	ATP-binding cassette sub-family B member 10, mitochondrial (ATP-binding cassette transporter 10) (ABC transporter 10 protein) (Mitochondrial ATP-binding cassette 2) (M-ABC2)	ABCB10	0.411987	0.0127354	0.0122091	High	0	11.6531	9	8	738	79.098	9.85
Q9NPJ3	Acyl-coenzyme A thioesterase 13 (Acyl-CoA thioesterase 13) (EC 3.1.2.-) (Thioesterase superfamily member 2) [Cleaved into: Acyl-coenzyme A thioesterase 13, N-terminally processed]	ACOT13 THEM2 HT012 PNAS-27	0.409516	0.0129101	0.0122091	High	0	37.8571	4	4	140	14.951	9.14
P54819	Adenylate kinase 2, mitochondrial (AK 2) (EC 2.7.4.3) (ATP-AMP transphosphorylase 2) (ATP:AMP phosphotransferase) (Adenylate monophosphate kinase) [Cleaved into: Adenylate kinase 2, mitochondrial, N-terminally processed]	AK2 ADK2	0.409457	0.00658715	0.0071268	High	0	63.5983	15	15	239	26.461	7.81
P17931	Galectin-3 (Gal-3) (35 kDa lectin) (Carbohydrate-binding protein 35) (CBP 35) (Galactose-specific lectin 3) (Galactoside-binding protein) (GALBP) (IgE-binding protein) (L-31) (Laminin-binding protein) (Lectin L-29) (Mac-2 antigen)	LGALS3 MAC2	0.40395	0.00716793	0.00758702	High	0	38.4	12	12	250	26.136	8.56
Q12907	Vesicular integral-membrane protein VIP36 (Glycoprotein GP36b) (Lectin mannose-binding 2) (Vesicular integral-membrane protein 36) (VIP36)	LMAN2 C5orf8	0.403332	0.0106413	0.0104955	High	0	47.7528	17	17	356	40.203	6.95
Q53H12	Acylglycerol kinase, mitochondrial (hAGK) (EC 2.7.1.107) (EC 2.7.1.94) (Multiple substrate lipid kinase) (HsMuLK) (MuLK) (Multi-substrate lipid kinase)	AGK MULK	0.402166	0.0187806	0.0164467	High	0	19.4313	7	7	422	47.107	8.09
P59998	Actin-related protein 2/3 complex subunit 4 (Arp2/3 complex 20 kDa subunit) (p20-ARC)	ARPC4 ARC20	0.401365	0.00880038	0.00904528	High	0	44.0476	7	7	168	19.654	8.43
Q9UDW1	Cytochrome b-c1 complex subunit 9 (Complex III subunit 9) (Complex III subunit X) (Cytochrome c1 non-heme 7 kDa protein) (Ubiquinol-cytochrome c reductase complex 7.2 kDa protein)	UQCR10 UCRC HSPC119	0.398654	0.0128821	0.0122091	High	0	38.0952	2	2	63	7.304	9.47
Q6NUK1	Calcium-binding mitochondrial carrier protein SCaMC-1 (Mitochondrial ATP-Mg/Pi carrier protein 1) (Mitochondrial Ca(2+)-dependent solute carrier protein 1) (Small calcium-binding mitochondrial carrier protein 1) (Solute carrier family 25 member 24)	SLC25A24 APC1 MCSC1 SCAMC1	0.396308	0.0091946	0.00935203	High	0	63.9413	34	34	477	53.32	6.33
P35914	Hydroxymethylglutaryl-CoA lyase, mitochondrial (HL) (HMG-CoA lyase) (EC 4.1.3.4) (3-hydroxy-3-methylglutarate-CoA lyase)	HMGCL	0.392655	0.0105236	0.0104321	High	0	25.2308	6	6	325	34.338	8.54
Q7Z7H5	Transmembrane emp24 domain-containing protein 4 (Endoplasmic reticulum stress-response protein 25) (ERS25) (GMP25iso) (Putative NF-kappa-B-activating protein 156) (p24 family protein alpha-3) (p24alpha3)	TMED4 ERS25	0.3922	0.0129014	0.0122091	High	0	27.3128	6	5	227	25.926	8.28
Q9NV96	Cell cycle control protein 50A (P4-ATPase flippase complex beta subunit TMEM30A) (Transmembrane protein 30A)	TMEM30A C6orf67 CDC50A	0.391628	0.0158207	0.0142706	High	0	5.81717	3	3	361	40.658	8.59
Q9Y512	Sorting and assembly machinery component 50 homolog (Transformation-related gene 3 protein) (TRG-3)	SAMM50 SAM50 CGI-51 TRG3	0.390292	0.0100582	0.0100943	High	0	33.2623	14	14	469	51.943	6.9
P02649	Apolipoprotein E (Apo-E)	APOE	0.389353	0.0119035	0.0115079	High	0	47.6341	18	18	317	36.132	5.73
Q9BYD6	39S ribosomal protein L1, mitochondrial (L1mt) (MRP-L1)	MRPL1 BM-022	0.388882	0.0225734	0.019209	High	0	26.4615	7	7	325	36.885	8.78
P22570	NADPH:adrenodoxin oxidoreductase, mitochondrial (AR) (Adrenodoxin reductase) (EC 1.18.1.6) (Ferredoxin--NADP(+) reductase) (Ferredoxin reductase)	FDXR ADXR	0.387224	0.00895866	0.00915975	High	0	47.0468	19	19	491	53.803	8.44
Q8NE86	Calcium uniporter protein, mitochondrial (Coiled-coil domain-containing protein 109A)	MCU C10orf42 CCDC109A	0.386817	0.0211514	0.0182367	High	0	23.0769	7	7	351	39.842	8.65
P39656	Dolichyl-diphosphooligosaccharide--protein glycosyltransferase 48 kDa subunit (DDOST 48 kDa subunit) (Oligosaccharyl transferase 48 kDa subunit) (EC 2.4.99.18)	DDOST KIAA0115 OST48 OK/SW-cl.45	0.38622	0.0159402	0.0143453	High	0	29.8246	12	12	456	50.769	6.55
P40926	Malate dehydrogenase, mitochondrial (EC 1.1.1.37)	MDH2	0.386115	0.0100794	0.0100943	High	0	65.9763	20	20	338	35.481	8.68
P05166	Propionyl-CoA carboxylase beta chain, mitochondrial (PCCase subunit beta) (EC 6.4.1.3) (Propanoyl-CoA:carbon dioxide ligase subunit beta)	PCCB	0.385786	0.0110929	0.0108407	High	0	41.744	17	17	539	58.179	7.64
Q06830	Peroxiredoxin-1 (EC 1.11.1.15) (Natural killer cell-enhancing factor A) (NKEF-A) (Proliferation-associated gene protein) (PAG) (Thioredoxin peroxidase 2) (Thioredoxin-dependent peroxide reductase 2)	PRDX1 PAGA PAGB TDPX2	0.385258	0.0120285	0.0116001	High	0	56.7839	18	14	199	22.096	8.13
P17152	Transmembrane protein 11, mitochondrial (Protein PM1) (Protein PMI)	TMEM11 C17orf35 PM1	0.385141	0.0160639	0.0144233	High	0	12.5	2	2	192	21.527	7.36
P01034	Cystatin-C (Cystatin-3) (Gamma-trace) (Neuroendocrine basic polypeptide) (Post-gamma-globulin)	CST3	0.383045	0.0174291	0.0154013	High	0	30.8219	4	4	146	15.789	8.75
Q9Y5K8	V-type proton ATPase subunit D (V-ATPase subunit D) (V-ATPase 28 kDa accessory protein) (Vacuolar proton pump subunit D)	ATP6V1D ATP6M VATD	0.381403	0.0188304	0.0164534	High	0	45.749	14	14	247	28.245	9.36
Q3ZCQ8	Mitochondrial import inner membrane translocase subunit TIM50	TIMM50 TIM50 PRO1512	0.380564	0.014205	0.0131535	High	0	28.3286	9	9	353	39.622	8.37
O75323	Protein NipSnap homolog 2 (NipSnap2) (Glioblastoma-amplified sequence)	GBAS NIPSNAP2	0.379837	0.0127921	0.0122091	High	0	46.8531	14	11	286	33.721	9.36
Q15120	[Pyruvate dehydrogenase (acetyl-transferring)] kinase isozyme 3, mitochondrial (EC 2.7.11.2) (Pyruvate dehydrogenase kinase isoform 3)	PDK3 PDHK3	0.378646	0.0141998	0.0131535	High	0	22.4138	9	9	406	46.909	8.37
P21730	C5a anaphylatoxin chemotactic receptor 1 (C5a anaphylatoxin chemotactic receptor) (C5a-R) (C5aR) (CD antigen CD88)	C5AR1 C5AR C5R1	0.376783	0.0228288	0.0193181	High	0	7.42857	3	3	350	39.31	9.01
P14927	Cytochrome b-c1 complex subunit 7 (Complex III subunit 7) (Complex III subunit VII) (QP-C) (Ubiquinol-cytochrome c reductase complex 14 kDa protein)	UQCRB UQBP	0.375214	0.0148565	0.0135574	High	0	67.5676	12	12	111	13.522	8.78
Q9H2U2	Inorganic pyrophosphatase 2, mitochondrial (EC 3.6.1.1) (Pyrophosphatase SID6-306) (Pyrophosphate phospho-hydrolase 2) (PPase 2)	PPA2 HSPC124	0.374905	0.0153776	0.0140002	High	0	42.515	15	14	334	37.896	7.39
P50213	Isocitrate dehydrogenase [NAD] subunit alpha, mitochondrial (EC 1.1.1.41) (Isocitric dehydrogenase subunit alpha) (NAD(+)-specific ICDH subunit alpha)	IDH3A	0.374755	0.0118737	0.0115076	High	0	34.6995	11	11	366	39.566	6.92
P17900	Ganglioside GM2 activator (Cerebroside sulfate activator protein) (GM2-AP) (Sphingolipid activator protein 3) (SAP-3) [Cleaved into: Ganglioside GM2 activator isoform short]	GM2A	0.369687	0.021543	0.0184926	High	0	27.4611	5	5	193	20.825	5.31
P11215	Integrin alpha-M (CD11 antigen-like family member B) (CR-3 alpha chain) (Cell surface glycoprotein MAC-1 subunit alpha) (Leukocyte adhesion receptor MO1) (Neutrophil adherence receptor) (CD antigen CD11b)	ITGAM CD11B CR3A	0.365925	0.0230198	0.0194189	High	0	21.3542	20	19	1152	127.099	7.23
P10620	Microsomal glutathione S-transferase 1 (Microsomal GST-1) (EC 2.5.1.18) (Microsomal GST-I)	MGST1 GST12 MGST	0.365363	0.0300782	0.0235899	High	0	43.2258	5	5	155	17.587	9.39
P07686	Beta-hexosaminidase subunit beta (EC 3.2.1.52) (Beta-N-acetylhexosaminidase subunit beta) (Hexosaminidase subunit B) (Cervical cancer proto-oncogene 7 protein) (HCC-7) (N-acetyl-beta-glucosaminidase subunit beta) [Cleaved into: Beta-hexosaminidase subunit beta chain B; Beta-hexosaminidase subunit beta chain A]	HEXB HCC7	0.363196	0.0232165	0.0195426	High	0	40.2878	23	22	556	63.071	6.76
Q9Y5M8	Signal recognition particle receptor subunit beta (SR-beta) (Protein APMCF1)	SRPRB PSEC0230	0.360664	0.0259357	0.0211921	High	0	22.1402	5	5	271	29.684	9.04
P53007	Tricarboxylate transport protein, mitochondrial (Citrate transport protein) (CTP) (Solute carrier family 25 member 1) (Tricarboxylate carrier protein)	SLC25A1 SLC20A3	0.358382	0.0209273	0.0181041	High	0	33.7621	11	11	311	33.991	9.89
Q96IX5	Up-regulated during skeletal muscle growth protein 5 (Diabetes-associated protein in insulin-sensitive tissues) (HCV F-transactivated protein 2)	USMG5 DAPIT HCVFTP2 PD04912	0.358349	0.0349754	0.0268379	High	0	44.8276	3	3	58	6.453	9.76
P30086	Phosphatidylethanolamine-binding protein 1 (PEBP-1) (HCNPpp) (Neuropolypeptide h3) (Prostatic-binding protein) (Raf kinase inhibitor protein) (RKIP) [Cleaved into: Hippocampal cholinergic neurostimulating peptide (HCNP)]	PEBP1 PBP PEBP	0.358173	0.0301481	0.0235974	High	0	41.7112	6	6	187	21.044	7.53
Q9H078	Caseinolytic peptidase B protein homolog (EC 3.6.1.3) (Suppressor of potassium transport defect 3)	CLPB HSP78 SKD3	0.357422	0.0240274	0.019967	High	0	24.4696	15	15	707	78.68	9.01
Q7Z4W1	L-xylulose reductase (XR) (EC 1.1.1.10) (Carbonyl reductase II) (Dicarbonyl/L-xylulose reductase) (Kidney dicarbonyl reductase) (kiDCR) (Short chain dehydrogenase/reductase family 20C member 1) (Sperm surface protein P34H)	DCXR SDR20C1	0.356248	0.0225246	0.019209	High	0	40.9836	8	8	244	25.897	8.1
Q9UBR2	Cathepsin Z (EC 3.4.18.1) (Cathepsin P) (Cathepsin X)	CTSZ	0.356135	0.0242021	0.0199846	High	0	19.1419	6	6	303	33.846	7.11
O43852	Calumenin (Crocalbin) (IEF SSP 9302)	CALU	0.355265	0.0262223	0.0212926	High	0	60.6349	18	18	315	37.084	4.64
Q9NS69	Mitochondrial import receptor subunit TOM22 homolog (hTom22) (1C9-2) (Translocase of outer membrane 22 kDa subunit homolog)	TOMM22 TOM22	0.354343	0.0354854	0.027017	High	0	45.0704	5	5	142	15.512	4.34
Q13505	Metaxin-1 (Mitochondrial outer membrane import complex protein 1)	MTX1 MTX MTXN	0.353443	0.028227	0.0224569	High	0	29.1845	13	13	466	51.445	9.79
P17050	Alpha-N-acetylgalactosaminidase (EC 3.2.1.49) (Alpha-galactosidase B)	NAGA	0.352366	0.037323	0.0279797	High	0	17.7616	5	5	411	46.534	5.19
Q99714	3-hydroxyacyl-CoA dehydrogenase type-2 (EC 1.1.1.35) (17-beta-hydroxysteroid dehydrogenase 10) (17-beta-HSD 10) (EC 1.1.1.51) (3-hydroxy-2-methylbutyryl-CoA dehydrogenase) (EC 1.1.1.178) (3-hydroxyacyl-CoA dehydrogenase type II) (Endoplasmic reticulum-associated amyloid beta-peptide-binding protein) (Mitochondrial ribonuclease P protein 2) (Mitochondrial RNase P protein 2) (Short chain dehydrogen…	HSD17B10 ERAB HADH2 MRPP2 SCHAD SDR5C1 XH98G2	0.350042	0.0223677	0.0191585	High	0	77.3946	13	13	261	26.906	7.78
Q02978	Mitochondrial 2-oxoglutarate/malate carrier protein (OGCP) (Solute carrier family 25 member 11)	SLC25A11 SLC20A4	0.349056	0.0209513	0.0181041	High	0	60.1911	16	16	314	34.04	9.91
Q9GZT3	SRA stem-loop-interacting RNA-binding protein, mitochondrial	SLIRP C14orf156 DC23 DC50 PD04872	0.348973	0.028231	0.0224569	High	0	66.055	7	7	109	12.341	10.24
O15143	Actin-related protein 2/3 complex subunit 1B (Arp2/3 complex 41 kDa subunit) (p41-ARC)	ARPC1B ARC41	0.346849	0.0257709	0.0211016	High	0	21.5054	8	8	372	40.923	8.35
Q15125	3-beta-hydroxysteroid-Delta(8),Delta(7)-isomerase (EC 5.3.3.5) (Cholestenol Delta-isomerase) (Delta(8)-Delta(7) sterol isomerase) (D8-D7 sterol isomerase) (Emopamil-binding protein)	EBP	0.343455	0.0419762	0.0307019	High	0	9.56522	2	2	230	26.336	7.9
P56381	ATP synthase subunit epsilon, mitochondrial (ATPase subunit epsilon)	ATP5E	0.343199	0.0453819	0.0327634	High	0	45.098	3	3	51	5.776	9.92
P29350	Tyrosine-protein phosphatase non-receptor type 6 (EC 3.1.3.48) (Hematopoietic cell protein-tyrosine phosphatase) (Protein-tyrosine phosphatase 1C) (PTP-1C) (Protein-tyrosine phosphatase SHP-1) (SH-PTP1)	PTPN6 HCP PTP1C	0.342625	0.0270366	0.0217728	High	0	35.6303	17	17	595	67.519	7.78
P56385	ATP synthase subunit e, mitochondrial (ATPase subunit e) [Cleaved into: ATP synthase subunit e, mitochondrial, N-terminally processed]	ATP5I ATP5K	0.342317	0.0293627	0.0231393	High	0	62.3188	5	5	69	7.928	9.35
P04075	Fructose-bisphosphate aldolase A (EC 4.1.2.13) (Lung cancer antigen NY-LU-1) (Muscle-type aldolase)	ALDOA ALDA	0.34196	0.0261252	0.021258	High	0	43.1319	15	14	364	39.395	8.09
Q969V3	Nicalin (Nicastrin-like protein)	NCLN	0.341895	0.0274498	0.0219697	High	0	31.2611	16	16	563	62.935	6.89
Q9H6V9	Lipid droplet-associated hydrolase (EC 3.1.1.-) (Lipid droplet-associated serine hydrolase) (hLDAH)	LDAH C2orf43	0.340313	0.0570829	0.039252	High	0	17.2308	6	6	325	37.294	6.54
Q6NYC8	Phostensin (Protein phosphatase 1 F-actin cytoskeleton-targeting subunit) (Protein phosphatase 1 regulatory subunit 18)	PPP1R18 HKMT1098 KIAA1949	-0.341023	0.0431268	0.0313673	High	0	24.7961	12	12	613	67.902	5.4
P60953	Cell division control protein 42 homolog (G25K GTP-binding protein)	CDC42	-0.342309	0.0235458	0.0197129	High	0	57.0681	9	8	191	21.245	6.55
Q86VB7	Scavenger receptor cysteine-rich type 1 protein M130 (Hemoglobin scavenger receptor) (CD antigen CD163) [Cleaved into: Soluble CD163 (sCD163)]	CD163 M130	-0.342506	0.0228509	0.0193181	High	0	15.3114	17	17	1156	125.369	5.95
P08637	Low affinity immunoglobulin gamma Fc region receptor III-A (CD16a antigen) (Fc-gamma RIII-alpha) (Fc-gamma RIII) (Fc-gamma RIIIa) (FcRIII) (FcRIIIa) (FcR-10) (IgG Fc receptor III-2) (CD antigen CD16a)	FCGR3A CD16A FCG3 FCGR3 IGFR3	-0.34329	0.0239966	0.019967	High	0	12.9921	4	4	254	29.071	8.07
Q9UIQ6	Leucyl-cystinyl aminopeptidase (Cystinyl aminopeptidase) (EC 3.4.11.3) (Insulin-regulated membrane aminopeptidase) (Insulin-responsive aminopeptidase) (IRAP) (Oxytocinase) (OTase) (Placental leucine aminopeptidase) (P-LAP) [Cleaved into: Leucyl-cystinyl aminopeptidase, pregnancy serum form]	LNPEP OTASE	-0.343437	0.0233687	0.0196284	High	0	17.6585	16	16	1025	117.274	5.73
Q13561	Dynactin subunit 2 (50 kDa dynein-associated polypeptide) (Dynactin complex 50 kDa subunit) (DCTN-50) (p50 dynamitin)	DCTN2 DCTN50	-0.343768	0.0321917	0.0249965	High	0	46.1347	17	17	401	44.204	5.21
P08865	40S ribosomal protein SA (37 kDa laminin receptor precursor) (37LRP) (37/67 kDa laminin receptor) (LRP/LR) (67 kDa laminin receptor) (67LR) (Colon carcinoma laminin-binding protein) (Laminin receptor 1) (LamR) (Laminin-binding protein precursor p40) (LBP/p40) (Multidrug resistance-associated protein MGr1-Ag) (NEM/1CHD4)	RPSA LAMBR LAMR1	-0.344835	0.0352843	0.0269375	High	0	53.5593	13	12	295	32.833	4.87
P05091	Aldehyde dehydrogenase, mitochondrial (EC 1.2.1.3) (ALDH class 2) (ALDH-E2) (ALDHI)	ALDH2 ALDM	-0.347037	0.0241303	0.0199846	High	0	76.2089	40	35	517	56.346	7.05
Q92608	Dedicator of cytokinesis protein 2	DOCK2 KIAA0209	-0.347459	0.0276137	0.0220556	High	0	21.5301	39	38	1830	211.812	6.87
Q86UP2	Kinectin (CG-1 antigen) (Kinesin receptor)	KTN1 CG1 KIAA0004	-0.348002	0.0292398	0.0231181	High	0	40.3832	49	49	1357	156.179	5.64
Q16563	Synaptophysin-like protein 1 (Pantophysin)	SYPL1 SYPL	-0.352718	0.0335065	0.0258632	High	0	10.0386	2	2	259	28.547	8.43
Q00765	Receptor expression-enhancing protein 5 (Polyposis locus protein 1) (Protein TB2)	REEP5 C5orf18 DP1 TB2	-0.354991	0.0192473	0.0167802	High	0	26.9841	10	10	189	21.479	8.1
Q86WV6	Stimulator of interferon genes protein (hSTING) (Endoplasmic reticulum interferon stimulator) (ERIS) (Mediator of IRF3 activation) (hMITA) (Transmembrane protein 173)	TMEM173 ERIS MITA STING	-0.355129	0.0238287	0.0198865	High	0	45.1187	13	13	379	42.166	7.05
P24534	Elongation factor 1-beta (EF-1-beta)	EEF1B2 EEF1B EF1B	-0.356266	0.0241674	0.0199846	High	0	37.3333	9	7	225	24.748	4.67
Q13200	26S proteasome non-ATPase regulatory subunit 2 (26S proteasome regulatory subunit RPN1) (26S proteasome regulatory subunit S2) (26S proteasome subunit p97) (Protein 55.11) (Tumor necrosis factor type 1 receptor-associated protein 2)	PSMD2 TRAP2	-0.356328	0.0353121	0.0269375	High	0	20.5947	16	16	908	100.136	5.2
P60903	Protein S100-A10 (Calpactin I light chain) (Calpactin-1 light chain) (Cellular ligand of annexin II) (S100 calcium-binding protein A10) (p10 protein) (p11)	S100A10 ANX2LG CAL1L CLP11	-0.357203	0.0173243	0.0153434	High	0	91.7526	10	10	97	11.196	7.37
O43760	Synaptogyrin-2 (Cellugyrin)	SYNGR2 UNQ352/PRO615	-0.359085	0.0204939	0.0178272	High	0	16.0714	4	4	224	24.794	4.94
Q15942	Zyxin (Zyxin-2)	ZYX	-0.360591	0.0274101	0.0219697	High	0	23.0769	9	9	572	61.238	6.67
Q9Y3Z3	Deoxynucleoside triphosphate triphosphohydrolase SAMHD1 (dNTPase) (EC 3.1.5.-) (Dendritic cell-derived IFNG-induced protein) (DCIP) (Monocyte protein 5) (MOP-5) (SAM domain and HD domain-containing protein 1)	SAMHD1 MOP5	-0.361236	0.0157438	0.0142341	High	0	60.5431	37	37	626	72.155	7.14
Q92499	ATP-dependent RNA helicase DDX1 (EC 3.6.4.13) (DEAD box protein 1) (DEAD box protein retinoblastoma) (DBP-RB)	DDX1	-0.36187	0.0245762	0.0202507	High	0	22.2973	14	14	740	82.38	7.23
P35527	Keratin, type I cytoskeletal 9 (Cytokeratin-9) (CK-9) (Keratin-9) (K9)	KRT9	-0.362585	0.0180955	0.0158823	High	0	43.9807	23	22	623	62.027	5.24
P60660	Myosin light polypeptide 6 (17 kDa myosin light chain) (LC17) (Myosin light chain 3) (MLC-3) (Myosin light chain alkali 3) (Myosin light chain A3) (Smooth muscle and nonmuscle myosin light chain alkali 6)	MYL6	-0.363117	0.0225793	0.019209	High	0	52.3179	8	8	151	16.919	4.65
P14174	Macrophage migration inhibitory factor (MIF) (EC 5.3.2.1) (Glycosylation-inhibiting factor) (GIF) (L-dopachrome isomerase) (L-dopachrome tautomerase) (EC 5.3.3.12) (Phenylpyruvate tautomerase)	MIF GLIF MMIF	-0.365113	0.0372767	0.0279797	High	0.000951475	9.56522	1	1	115	12.468	7.88
Q03519	Antigen peptide transporter 2 (APT2) (ATP-binding cassette sub-family B member 3) (Peptide supply factor 2) (Peptide transporter PSF2) (PSF-2) (Peptide transporter TAP2) (Peptide transporter involved in antigen processing 2) (Really interesting new gene 11 protein)	TAP2 ABCB3 PSF2 RING11 Y1	-0.365358	0.0235702	0.0197129	High	0	18.2216	10	9	686	75.616	8.02
Q9P2E9	Ribosome-binding protein 1 (180 kDa ribosome receptor homolog) (RRp) (ES/130-related protein) (Ribosome receptor protein)	RRBP1 KIAA1398	-0.365591	0.0179308	0.0157732	High	0	38.7234	48	47	1410	152.381	8.6
P20645	Cation-dependent mannose-6-phosphate receptor (CD Man-6-P receptor) (CD-MPR) (46 kDa mannose 6-phosphate receptor) (MPR 46)	M6PR MPR46 MPRD	-0.366048	0.015663	0.0142088	High	0	33.574	9	9	277	30.973	5.83
P42224	Signal transducer and activator of transcription 1-alpha/beta (Transcription factor ISGF-3 components p91/p84)	STAT1	-0.366949	0.0269829	0.0217728	High	0	18.4	12	12	750	87.28	6.05
P09382	Galectin-1 (Gal-1) (14 kDa laminin-binding protein) (HLBP14) (14 kDa lectin) (Beta-galactoside-binding lectin L-14-I) (Galaptin) (HBL) (HPL) (Lactose-binding lectin 1) (Lectin galactoside-binding soluble 1) (Putative MAPK-activating protein PM12) (S-Lac lectin 1)	LGALS1	-0.368376	0.0136704	0.0128349	High	0	80.7407	10	10	135	14.706	5.5
Q05655	Protein kinase C delta type (EC 2.7.11.13) (Tyrosine-protein kinase PRKCD) (EC 2.7.10.2) (nPKC-delta) [Cleaved into: Protein kinase C delta type regulatory subunit; Protein kinase C delta type catalytic subunit (Sphingosine-dependent protein kinase-1) (SDK1)]	PRKCD	-0.369436	0.0366235	0.0276143	High	0	15.2367	10	10	676	77.455	7.75
O60784	Target of Myb protein 1	TOM1	-0.369895	0.0208891	0.0181041	High	0	34.3496	13	13	492	53.785	4.7
Q9H8Y8	Golgi reassembly-stacking protein 2 (GRS2) (Golgi phosphoprotein 6) (GOLPH6) (Golgi reassembly-stacking protein of 55 kDa) (GRASP55) (p59)	GORASP2 GOLPH6	-0.370192	0.0289053	0.0229	High	0	25.4425	8	8	452	47.116	4.82
P51572	B-cell receptor-associated protein 31 (BCR-associated protein 31) (Bap31) (6C6-AG tumor-associated antigen) (Protein CDM) (p28)	BCAP31 BAP31 DXS1357E	-0.37069	0.0165238	0.0147684	High	0	59.3496	21	21	246	27.974	8.44
Q9Y3I0	tRNA-splicing ligase RtcB homolog (EC 6.5.1.3)	RTCB C22orf28 HSPC117	-0.370922	0.0144238	0.0132555	High	0	38.8119	19	19	505	55.175	7.23
P02788	Lactotransferrin (Lactoferrin) (EC 3.4.21.-) (Growth-inhibiting protein 12) (Talalactoferrin) [Cleaved into: Lactoferricin-H (Lfcin-H); Kaliocin-1; Lactoferroxin-A; Lactoferroxin-B; Lactoferroxin-C]	LTF GIG12 LF	-0.371834	0.0226234	0.019209	High	0	23.8028	16	16	710	78.132	8.12
P31689	DnaJ homolog subfamily A member 1 (DnaJ protein homolog 2) (HSDJ) (Heat shock 40 kDa protein 4) (Heat shock protein J2) (HSJ-2) (Human DnaJ protein 2) (hDj-2)	DNAJA1 DNAJ2 HDJ2 HSJ2 HSPF4	-0.371963	0.029504	0.0231861	High	0	28.4635	7	7	397	44.839	7.08
P01834	Ig kappa chain C region	IGKC	-0.374955	0.0165689	0.0147749	High	0	80.1887	5	5	106	11.602	5.87
O14617	AP-3 complex subunit delta-1 (AP-3 complex subunit delta) (Adaptor-related protein complex 3 subunit delta-1) (Delta-adaptin)	AP3D1 PRO0039	-0.374999	0.0177782	0.0156743	High	0	10.6678	9	9	1153	130.076	8.48
P16070	CD44 antigen (CDw44) (Epican) (Extracellular matrix receptor III) (ECMR-III) (GP90 lymphocyte homing/adhesion receptor) (HUTCH-I) (Heparan sulfate proteoglycan) (Hermes antigen) (Hyaluronate receptor) (Phagocytic glycoprotein 1) (PGP-1) (Phagocytic glycoprotein I) (PGP-I) (CD antigen CD44)	CD44 LHR MDU2 MDU3 MIC4	-0.375275	0.0128547	0.0122091	High	0	13.2075	10	10	742	81.487	5.33
P46777	60S ribosomal protein L5	RPL5 MSTP030	-0.376203	0.0124997	0.0120248	High	0	43.771	15	15	297	34.341	9.72
P08195	4F2 cell-surface antigen heavy chain (4F2hc) (4F2 heavy chain antigen) (Lymphocyte activation antigen 4F2 large subunit) (Solute carrier family 3 member 2) (CD antigen CD98)	SLC3A2 MDU1	-0.376215	0.0144833	0.0132789	High	0	31.9048	20	20	630	67.952	5.01
P30044	Peroxiredoxin-5, mitochondrial (EC 1.11.1.15) (Alu corepressor 1) (Antioxidant enzyme B166) (AOEB166) (Liver tissue 2D-page spot 71B) (PLP) (Peroxiredoxin V) (Prx-V) (Peroxisomal antioxidant enzyme) (TPx type VI) (Thioredoxin peroxidase PMP20) (Thioredoxin reductase)	PRDX5 ACR1 SBBI10	-0.376395	0.0137313	0.0128612	High	0	45.3271	11	11	214	22.073	8.7
Q9UL46	Proteasome activator complex subunit 2 (11S regulator complex subunit beta) (REG-beta) (Activator of multicatalytic protease subunit 2) (Proteasome activator 28 subunit beta) (PA28b) (PA28beta)	PSME2	-0.377058	0.0156794	0.0142088	High	0	54.3933	12	12	239	27.384	5.73
P02786	Transferrin receptor protein 1 (TR) (TfR) (TfR1) (Trfr) (T9) (p90) (CD antigen CD71) [Cleaved into: Transferrin receptor protein 1, serum form (sTfR)]	TFRC	-0.377644	0.0143554	0.0132237	High	0	56.3158	40	40	760	84.818	6.61
Q15080	Neutrophil cytosol factor 4 (NCF-4) (Neutrophil NADPH oxidase factor 4) (SH3 and PX domain-containing protein 4) (p40-phox) (p40phox)	NCF4 SH3PXD4	-0.378715	0.0324723	0.0251644	High	0	16.8142	6	6	339	39.007	6.83
P62753	40S ribosomal protein S6 (Phosphoprotein NP33)	RPS6 OK/SW-cl.2	-0.37933	0.0135447	0.0127475	High	0	28.5141	11	11	249	28.663	10.84
P11117	Lysosomal acid phosphatase (LAP) (EC 3.1.3.2)	ACP2	-0.379997	0.0140613	0.0131074	High	0	23.8771	10	10	423	48.313	6.74
P50914	60S ribosomal protein L14 (CAG-ISL 7)	RPL14	-0.380216	0.0109868	0.0107818	High	0	39.5349	8	8	215	23.417	10.93
Q03518	Antigen peptide transporter 1 (APT1) (ATP-binding cassette sub-family B member 2) (Peptide supply factor 1) (Peptide transporter PSF1) (PSF-1) (Peptide transporter TAP1) (Peptide transporter involved in antigen processing 1) (Really interesting new gene 4 protein)	TAP1 ABCB2 PSF1 RING4 Y3	-0.380751	0.0113001	0.0109789	High	0	18.4406	11	11	808	87.163	8.02
P15586	N-acetylglucosamine-6-sulfatase (EC 3.1.6.14) (Glucosamine-6-sulfatase) (G6S)	GNS	-0.381094	0.0100514	0.0100943	High	0	16.6667	9	9	552	62.042	8.31
P07900	Heat shock protein HSP 90-alpha (Heat shock 86 kDa) (HSP 86) (HSP86) (Lipopolysaccharide-associated protein 2) (LAP-2) (LPS-associated protein 2) (Renal carcinoma antigen NY-REN-38)	HSP90AA1 HSP90A HSPC1 HSPCA	-0.386086	0.00992851	0.0100202	High	0	51.776	43	26	732	84.607	5.02
P49748	Very long-chain specific acyl-CoA dehydrogenase, mitochondrial (VLCAD) (EC 1.3.8.9)	ACADVL VLCAD	-0.387276	0.0134974	0.0127337	High	0	58.626	36	36	655	70.345	8.75
P54709	Sodium/potassium-transporting ATPase subunit beta-3 (Sodium/potassium-dependent ATPase subunit beta-3) (ATPB-3) (CD antigen CD298)	ATP1B3	-0.387848	0.0142422	0.0131535	High	0	28.3154	6	6	279	31.492	8.35
Q96PY5	Formin-like protein 2 (Formin homology 2 domain-containing protein 2)	FMNL2 FHOD2 KIAA1902	-0.388862	0.0266864	0.0216245	High	0	12.6151	13	11	1086	123.243	7.4
Q9BRR6	ADP-dependent glucokinase (ADP-GK) (ADPGK) (EC 2.7.1.147) (RbBP-35)	ADPGK PSEC0260	-0.389379	0.00746455	0.00787963	High	0	32.5956	10	10	497	54.055	6.2
O00299	Chloride intracellular channel protein 1 (Chloride channel ABP) (Nuclear chloride ion channel 27) (NCC27) (Regulatory nuclear chloride ion channel protein) (hRNCC)	CLIC1 G6 NCC27	-0.392841	0.0148269	0.0135574	High	0	39.0041	7	7	241	26.906	5.17
Q6WKZ4	Rab11 family-interacting protein 1 (Rab11-FIP1) (Rab-coupling protein)	RAB11FIP1 RCP	-0.394071	0.0101727	0.0101601	High	0	15.8223	15	15	1283	137.083	5.43
P20591	Interferon-induced GTP-binding protein Mx1 (Interferon-induced protein p78) (IFI-78K) (Interferon-regulated resistance GTP-binding protein MxA) (Myxoma resistance protein 1) (Myxovirus resistance protein 1) [Cleaved into: Interferon-induced GTP-binding protein Mx1, N-terminally processed]	MX1	-0.394682	0.0162545	0.014561	High	0	32.6284	18	18	662	75.473	5.83
Q16543	Hsp90 co-chaperone Cdc37 (Hsp90 chaperone protein kinase-targeting subunit) (p50Cdc37) [Cleaved into: Hsp90 co-chaperone Cdc37, N-terminally processed]	CDC37 CDC37A	-0.397185	0.0111023	0.0108407	High	0	35.1852	15	15	378	44.44	5.25
P26641	Elongation factor 1-gamma (EF-1-gamma) (eEF-1B gamma)	EEF1G EF1G PRO1608	-0.397446	0.0105516	0.0104334	High	0	29.2906	15	15	437	50.087	6.67
P16435	NADPH--cytochrome P450 reductase (CPR) (P450R) (EC 1.6.2.4)	POR CYPOR	-0.397472	0.00904499	0.00922387	High	0	59.675	39	39	677	76.641	5.58
Q96PK6	RNA-binding protein 14 (Paraspeckle protein 2) (PSP2) (RNA-binding motif protein 14) (RRM-containing coactivator activator/modulator) (Synaptotagmin-interacting protein) (SYT-interacting protein)	RBM14 SIP	-0.398662	0.0168883	0.0150254	High	0	15.0972	9	9	669	69.449	9.67
Q9ULZ3	Apoptosis-associated speck-like protein containing a CARD (hASC) (Caspase recruitment domain-containing protein 5) (PYD and CARD domain-containing protein) (Target of methylation-induced silencing 1)	PYCARD ASC CARD5 TMS1	-0.399261	0.0102232	0.0101601	High	0	38.4615	7	7	195	21.613	6.34
P06899	Histone H2B type 1-J (Histone H2B.1) (Histone H2B.r) (H2B/r)	HIST1H2BJ H2BFR	-0.401592	0.0214848	0.0184833	High	0	46.8254	8	2	126	13.896	10.32
Q16555	Dihydropyrimidinase-related protein 2 (DRP-2) (Collapsin response mediator protein 2) (CRMP-2) (N2A3) (Unc-33-like phosphoprotein 2) (ULIP-2)	DPYSL2 CRMP2 ULIP2	-0.401682	0.00846828	0.0087269	High	0	38.986	14	14	572	62.255	6.38
Q9HAT2	Sialate O-acetylesterase (EC 3.1.1.53) (H-Lse) (Sialic acid-specific 9-O-acetylesterase)	SIAE YSG2	-0.403135	0.0112272	0.0109353	High	0	7.45698	3	3	523	58.277	7.33
Q92896	Golgi apparatus protein 1 (CFR-1) (Cysteine-rich fibroblast growth factor receptor) (E-selectin ligand 1) (ESL-1) (Golgi sialoglycoprotein MG-160)	GLG1 CFR1 ESL1 MG160	-0.405416	0.00794547	0.00831984	High	0	15.6064	19	19	1179	134.464	6.9
Q9Y371	Endophilin-B1 (Bax-interacting factor 1) (Bif-1) (SH3 domain-containing GRB2-like protein B1)	SH3GLB1 KIAA0491 CGI-61	-0.405913	0.0142455	0.0131535	High	0	33.6986	11	10	365	40.771	6.04
P53004	Biliverdin reductase A (BVR A) (EC 1.3.1.24) (Biliverdin-IX alpha-reductase)	BLVRA BLVR BVR	-0.406379	0.0172674	0.0153277	High	0	17.2297	5	5	296	33.407	6.44
Q09666	Neuroblast differentiation-associated protein AHNAK (Desmoyokin)	AHNAK PM227	-0.40825	0.00616964	0.00682636	High	0	78.1154	308	307	5890	628.699	6.15
B0I1T2	Unconventional myosin-Ig [Cleaved into: Minor histocompatibility antigen HA-2 (mHag HA-2)]	MYO1G HA2	-0.409344	0.00812855	0.00842124	High	0	36.444	28	28	1018	116.369	8.73
O14950	Myosin regulatory light chain 12B (MLC-2A) (MLC-2) (Myosin regulatory light chain 2-B, smooth muscle isoform) (Myosin regulatory light chain 20 kDa) (MLC20) (Myosin regulatory light chain MRLC2) (SHUJUN-1)	MYL12B MRLC2 MYLC2B	-0.409783	0.00802168	0.0083551	High	0	59.8837	10	10	172	19.767	4.84
P39019	40S ribosomal protein S19	RPS19	-0.409973	0.00669924	0.00718833	High	0	51.0345	12	12	145	16.051	10.32
P61106	Ras-related protein Rab-14	RAB14	-0.410386	0.00620864	0.00684184	High	0	64.6512	13	11	215	23.882	6.21
Q04917	14-3-3 protein eta (Protein AS1)	YWHAH YWHA1	-0.413202	0.00882545	0.00904724	High	0	42.6829	14	10	246	28.201	4.84
Q14974	Importin subunit beta-1 (Importin-90) (Karyopherin subunit beta-1) (Nuclear factor p97) (Pore targeting complex 97 kDa subunit) (PTAC97)	KPNB1 NTF97	-0.41433	0.00962946	0.00974358	High	0	20.7763	14	14	876	97.108	4.78
P19367	Hexokinase-1 (EC 2.7.1.1) (Brain form hexokinase) (Hexokinase type I) (HK I)	HK1	-0.414434	0.00587396	0.00651767	High	0	46.2377	45	41	917	102.42	6.8
Q02083	N-acylethanolamine-hydrolyzing acid amidase (EC 3.5.1.-) (Acid ceramidase-like protein) (N-acylsphingosine amidohydrolase-like) (ASAH-like protein) [Cleaved into: N-acylethanolamine-hydrolyzing acid amidase subunit alpha; N-acylethanolamine-hydrolyzing acid amidase subunit beta]	NAAA ASAHL PLT	-0.414998	0.00570845	0.00638847	High	0	44.0111	16	16	359	40.041	8.75
P60709	Actin, cytoplasmic 1 (Beta-actin) [Cleaved into: Actin, cytoplasmic 1, N-terminally processed]	ACTB	-0.415492	0.00661941	0.00714192	High	0	85.0667	31	11	375	41.71	5.48
P05388	60S acidic ribosomal protein P0 (60S ribosomal protein L10E)	RPLP0	-0.416208	0.00942712	0.00956362	High	0	47.9495	14	5	317	34.252	5.97
P61006	Ras-related protein Rab-8A (Oncogene c-mel)	RAB8A MEL RAB8	-0.416349	0.00644741	0.00701447	High	0	53.1401	11	4	207	23.653	9.07
P55008	Allograft inflammatory factor 1 (AIF-1) (Ionized calcium-binding adapter molecule 1) (Protein G1)	AIF1 G1 IBA1	-0.419889	0.00539537	0.00612586	High	0	56.4626	16	15	147	16.693	6.24
Q9NTX5	Ethylmalonyl-CoA decarboxylase (EC 4.1.1.94) (Enoyl-CoA hydratase domain-containing protein 1) (Methylmalonyl-CoA decarboxylase) (MMCD) (EC 4.1.1.41)	ECHDC1	-0.420713	0.00811762	0.00842124	High	0	46.9055	12	12	307	33.677	8.21
P21695	Glycerol-3-phosphate dehydrogenase [NAD(+)], cytoplasmic (GPD-C) (GPDH-C) (EC 1.1.1.8)	GPD1	-0.421385	0.00667419	0.00718118	High	0	55.3009	18	18	349	37.543	6.18
O15260	Surfeit locus protein 4	SURF4 SURF-4	-0.421517	0.0052988	0.0060514	High	0	22.6766	5	5	269	30.374	7.78
P02787	Serotransferrin (Transferrin) (Beta-1 metal-binding globulin) (Siderophilin)	TF PRO1400	-0.426735	0.00574458	0.00641054	High	0	43.8395	30	30	698	77.014	7.12
Q14728	Major facilitator superfamily domain-containing protein 10 (Tetracycline transporter-like protein)	MFSD10 TETRAN	-0.427967	0.0068691	0.00732063	High	0	18.6813	8	8	455	48.308	9.6
P60228	Eukaryotic translation initiation factor 3 subunit E (eIF3e) (Eukaryotic translation initiation factor 3 subunit 6) (Viral integration site protein INT-6 homolog) (eIF-3 p48)	EIF3E EIF3S6 INT6	-0.429585	0.0128186	0.0122091	High	0	32.5843	14	14	445	52.187	6.04
P52907	F-actin-capping protein subunit alpha-1 (CapZ alpha-1)	CAPZA1	-0.430076	0.0058113	0.00646651	High	0	67.1329	13	10	286	32.902	5.69
Q96S97	Myeloid-associated differentiation marker (Protein SB135)	MYADM UNQ553/PRO1110	-0.432152	0.00656567	0.00712329	High	0	10.2484	2	2	322	35.25	8.15
Q9BZD2	Equilibrative nucleoside transporter 3 (hENT3) (Solute carrier family 29 member 3)	SLC29A3 ENT3 UNQ717/PRO1380	-0.432475	0.010945	0.0107679	High	0	3.78947	2	2	475	51.781	7.78
P25398	40S ribosomal protein S12	RPS12	-0.43655	0.00779881	0.00818822	High	0	35.6061	5	5	132	14.505	7.21
P51688	N-sulphoglucosamine sulphohydrolase (EC 3.10.1.1) (Sulfoglucosamine sulfamidase) (Sulphamidase)	SGSH HSS	-0.438808	0.00621866	0.00684184	High	0	14.1434	6	6	502	56.659	6.95
Q86Y82	Syntaxin-12	STX12	-0.439674	0.00312113	0.00384553	High	0	41.3043	10	10	276	31.622	5.59
P05787	Keratin, type II cytoskeletal 8 (Cytokeratin-8) (CK-8) (Keratin-8) (K8) (Type-II keratin Kb8)	KRT8 CYK8	-0.441775	0.00372678	0.00445133	High	0	57.764	34	23	483	53.671	5.59
Q9UEW3	Macrophage receptor MARCO (Macrophage receptor with collagenous structure) (Scavenger receptor class A member 2)	MARCO SCARA2	-0.441905	0.00245331	0.00312117	High	0	11.9231	5	5	520	52.625	8.78
Q9BQA9	Uncharacterized protein C17orf62	C17orf62	-0.44321	0.00420858	0.00493623	High	0	25.1337	6	6	187	20.761	6.8
Q13586	Stromal interaction molecule 1	STIM1 GOK	-0.443819	0.00397188	0.00471525	High	0	27.1533	18	18	685	77.375	6.67
P21333	Filamin-A (FLN-A) (Actin-binding protein 280) (ABP-280) (Alpha-filamin) (Endothelial actin-binding protein) (Filamin-1) (Non-muscle filamin)	FLNA FLN FLN1	-0.446143	0.00344108	0.00414814	High	0	60.7858	130	119	2647	280.564	6.06
P62258	14-3-3 protein epsilon (14-3-3E)	YWHAE	-0.446852	0.00353031	0.00424261	High	0	72.549	19	16	255	29.155	4.74
O75955	Flotillin-1	FLOT1	-0.449299	0.00264699	0.00332427	High	0	34.4262	11	11	427	47.326	7.49
O95782	AP-2 complex subunit alpha-1 (100 kDa coated vesicle protein A) (Adaptor protein complex AP-2 subunit alpha-1) (Adaptor-related protein complex 2 subunit alpha-1) (Alpha-adaptin A) (Alpha1-adaptin) (Clathrin assembly protein complex 2 alpha-A large chain) (Plasma membrane adaptor HA2/AP2 adaptin alpha A subunit)	AP2A1 ADTAA CLAPA1	-0.449595	0.00404464	0.00477261	High	0	40.5322	34	20	977	107.478	7.03
Q02878	60S ribosomal protein L6 (Neoplasm-related protein C140) (Tax-responsive enhancer element-binding protein 107) (TaxREB107)	RPL6 TXREB1	-0.450713	0.00232437	0.00298632	High	0	48.9583	17	17	288	32.708	10.58
P62136	Serine/threonine-protein phosphatase PP1-alpha catalytic subunit (PP-1A) (EC 3.1.3.16)	PPP1CA PPP1A	-0.451085	0.00522778	0.00600519	High	0	28.1818	8	3	330	37.488	6.33
Q9H3U5	Major facilitator superfamily domain-containing protein 1 (Smooth muscle cell-associated protein 4) (SMAP-4)	MFSD1 SMAP4 UG0581B09	-0.451978	0.00524297	0.00600519	High	0.000951475	2.58065	1	1	465	51.174	6.74
P63220	40S ribosomal protein S21	RPS21	-0.454011	0.00363899	0.00435981	High	0	49.3976	5	5	83	9.106	8.5
Q14677	Clathrin interactor 1 (Clathrin-interacting protein localized in the trans-Golgi region) (Clint) (Enthoprotin) (Epsin-4) (Epsin-related protein) (EpsinR)	CLINT1 ENTH EPN4 EPNR KIAA0171	-0.458188	0.00329727	0.00402447	High	0	26.4	15	15	625	68.216	6.42
P05386	60S acidic ribosomal protein P1	RPLP1 RRP1	-0.458396	0.00304097	0.00377056	High	0	14.0351	1	1	114	11.507	4.32
P60866	40S ribosomal protein S20	RPS20	-0.458683	0.00272402	0.00341004	High	0	28.5714	4	4	119	13.364	9.94
O00303	Eukaryotic translation initiation factor 3 subunit F (eIF3f) (Deubiquitinating enzyme eIF3f) (EC 3.4.19.12) (Eukaryotic translation initiation factor 3 subunit 5) (eIF-3-epsilon) (eIF3 p47)	EIF3F EIF3S5	-0.458815	0.00402424	0.00476293	High	0	26.3305	7	7	357	37.54	5.45
O14879	Interferon-induced protein with tetratricopeptide repeats 3 (IFIT-3) (CIG49) (ISG-60) (Interferon-induced 60 kDa protein) (IFI-60K) (Interferon-induced protein with tetratricopeptide repeats 4) (IFIT-4) (Retinoic acid-induced gene G protein) (P60) (RIG-G)	IFIT3 CIG-49 IFI60 IFIT4 ISG60	-0.463375	0.00548905	0.00621416	High	0	10.6122	5	5	490	55.95	5.2
P31946	14-3-3 protein beta/alpha (Protein 1054) (Protein kinase C inhibitor protein 1) (KCIP-1) [Cleaved into: 14-3-3 protein beta/alpha, N-terminally processed]	YWHAB	-0.468345	0.00183503	0.00242955	High	0	52.0325	12	4	246	28.065	4.83
P00167	Cytochrome b5 (Microsomal cytochrome b5 type A) (MCB5)	CYB5A CYB5	-0.468656	0.00168039	0.00228682	High	0	49.2537	5	5	134	15.321	4.96
Q9Y6K5	2'-5'-oligoadenylate synthase 3 ((2-5')oligo(A) synthase 3) (2-5A synthase 3) (EC 2.7.7.84) (p100 OAS) (p100OAS)	OAS3 P/OKcl.4	-0.471113	0.00339597	0.00410644	High	0	8.46366	9	9	1087	121.093	8.4
P09651	Heterogeneous nuclear ribonucleoprotein A1 (hnRNP A1) (Helix-destabilizing protein) (Single-strand RNA-binding protein) (hnRNP core protein A1) [Cleaved into: Heterogeneous nuclear ribonucleoprotein A1, N-terminally processed]	HNRNPA1 HNRPA1	-0.474142	0.00114699	0.00165308	High	0	39.2473	14	10	372	38.723	9.13
Q3YEC7	Rab-like protein 6 (GTP-binding protein Parf) (Partner of ARF) (Rab-like protein 1) (RBEL1)	RABL6 C9orf86 PARF	-0.476831	0.00310419	0.00383677	High	0	4.2524	3	3	729	79.5	5.22
P61204	ADP-ribosylation factor 3	ARF3	-0.479241	0.00225621	0.00291794	High	0	56.3536	10	6	181	20.588	7.43
P61421	V-type proton ATPase subunit d 1 (V-ATPase subunit d 1) (32 kDa accessory protein) (V-ATPase 40 kDa accessory protein) (V-ATPase AC39 subunit) (p39) (Vacuolar proton pump subunit d 1)	ATP6V0D1 ATP6D VPATPD	-0.482476	0.0009791	0.00145959	High	0	45.2991	15	13	351	40.303	5
Q8NBQ5	Estradiol 17-beta-dehydrogenase 11 (EC 1.1.1.62) (17-beta-hydroxysteroid dehydrogenase 11) (17-beta-HSD 11) (17bHSD11) (17betaHSD11) (17-beta-hydroxysteroid dehydrogenase XI) (17-beta-HSD XI) (17betaHSDXI) (Cutaneous T-cell lymphoma-associated antigen HD-CL-03) (CTCL-associated antigen HD-CL-03) (Dehydrogenase/reductase SDR family member 8) (Retinal short-chain dehydrogenase/reductase 2) (retSDR2…	HSD17B11 DHRS8 PAN1B SDR16C2 PSEC0029 UNQ207/PRO233	-0.485528	0.000909343	0.00138158	High	0	49.3333	13	13	300	32.915	9.07
Q96KP1	Exocyst complex component 2 (Exocyst complex component Sec5)	EXOC2 SEC5 SEC5L1	-0.488586	0.00296145	0.00368365	High	0	11.9048	10	10	924	104	6.9
O60493	Sorting nexin-3 (Protein SDP3)	SNX3	-0.489596	0.00173971	0.00234306	High	0	37.037	6	5	162	18.751	8.66
P00387	NADH-cytochrome b5 reductase 3 (B5R) (Cytochrome b5 reductase) (EC 1.6.2.2) (Diaphorase-1) [Cleaved into: NADH-cytochrome b5 reductase 3 membrane-bound form; NADH-cytochrome b5 reductase 3 soluble form]	CYB5R3 DIA1	-0.490617	0.000990033	0.00147027	High	0	60.4651	18	18	301	34.213	7.59
Q27J81	Inverted formin-2 (HBEBP2-binding protein C)	INF2 C14orf151 C14orf173	-0.491663	0.0014972	0.00208103	High	0	23.8591	24	23	1249	135.54	5.38
P13639	Elongation factor 2 (EF-2)	EEF2 EF2	-0.491742	0.00207109	0.00271448	High	0	27.1562	21	21	858	95.277	6.83
P62241	40S ribosomal protein S8	RPS8 OK/SW-cl.83	-0.495476	0.000696943	0.00108472	High	0	44.7115	11	11	208	24.19	10.32
O94905	Erlin-2 (Endoplasmic reticulum lipid raft-associated protein 2) (Stomatin-prohibitin-flotillin-HflC/K domain-containing protein 2) (SPFH domain-containing protein 2)	ERLIN2 C8orf2 SPFH2 UNQ2441/PRO5003/PRO9924	-0.496189	0.000685052	0.00107455	High	0	41.0029	13	9	339	37.815	5.62
O15258	Protein RER1	RER1	-0.496403	0.00097382	0.00145728	High	0	9.18367	2	2	196	22.943	9.54
Q9BUP3	Oxidoreductase HTATIP2 (EC 1.1.1.-) (30 kDa HIV-1 TAT-interacting protein) (HIV-1 TAT-interactive protein 2)	HTATIP2 CC3 TIP30	-0.496735	0.000679729	0.0010705	High	0	54.9587	16	16	242	27.032	8.38
P00338	L-lactate dehydrogenase A chain (LDH-A) (EC 1.1.1.27) (Cell proliferation-inducing gene 19 protein) (LDH muscle subunit) (LDH-M) (Renal carcinoma antigen NY-REN-59)	LDHA PIG19	-0.498715	0.000823202	0.00127084	High	0	37.6506	12	11	332	36.665	8.27
Q9Y3U8	60S ribosomal protein L36	RPL36	-0.498761	0.00166256	0.00227761	High	0	37.1429	6	5	105	12.246	11.59
P67936	Tropomyosin alpha-4 chain (TM30p1) (Tropomyosin-4)	TPM4	-0.50033	0.000676663	0.0010705	High	0	64.5161	33	18	248	28.504	4.69
P16284	Platelet endothelial cell adhesion molecule (PECAM-1) (EndoCAM) (GPIIA') (PECA1) (CD antigen CD31)	PECAM1	-0.502665	0.00128389	0.00182391	High	0	13.4146	11	11	738	82.484	6.99
P46781	40S ribosomal protein S9	RPS9	-0.503481	0.000589867	0.000972098	High	0	45.8763	15	15	194	22.578	10.65
Q8TC12	Retinol dehydrogenase 11 (EC 1.1.1.300) (Androgen-regulated short-chain dehydrogenase/reductase 1) (HCV core-binding protein HCBP12) (Prostate short-chain dehydrogenase/reductase 1) (Retinal reductase 1) (RalR1) (Short chain dehydrogenase/reductase family 7C member 1)	RDH11 ARSDR1 PSDR1 SDR7C1 CGI-82	-0.504075	0.00188691	0.00248141	High	0	29.5597	8	8	318	35.363	8.82
Q9BTV4	Transmembrane protein 43 (Protein LUMA)	TMEM43 UNQ2564/PRO6244	-0.50411	0.000585446	0.0009689	High	0	47.5	15	15	400	44.847	8.13
Q9Y2Q3	Glutathione S-transferase kappa 1 (EC 2.5.1.18) (GST 13-13) (GST class-kappa) (GSTK1-1) (hGSTK1) (Glutathione S-transferase subunit 13)	GSTK1 HDCMD47P	-0.507813	0.000615367	0.00100291	High	0	61.5044	12	12	226	25.48	8.41
O75477	Erlin-1 (Endoplasmic reticulum lipid raft-associated protein 1) (Protein KE04) (Stomatin-prohibitin-flotillin-HflC/K domain-containing protein 1) (SPFH domain-containing protein 1)	ERLIN1 C10orf69 KE04 KEO4 SPFH1	-0.508735	0.000970315	0.00145728	High	0	37.2832	11	7	346	38.901	7.87
P35268	60S ribosomal protein L22 (EBER-associated protein) (EAP) (Epstein-Barr virus small RNA-associated protein) (Heparin-binding protein HBp15)	RPL22	-0.513127	0.000578872	0.000962097	High	0	39.0625	3	3	128	14.778	9.19
P30050	60S ribosomal protein L12	RPL12	-0.513198	0.000401994	0.000700932	High	0	63.6364	8	8	165	17.808	9.42
P05023	Sodium/potassium-transporting ATPase subunit alpha-1 (Na(+)/K(+) ATPase alpha-1 subunit) (EC 3.6.3.9) (Sodium pump subunit alpha-1)	ATP1A1	-0.513222	0.000434921	0.000751633	High	0	26.1975	26	26	1023	112.824	5.49
P27635	60S ribosomal protein L10 (Laminin receptor homolog) (Protein QM) (Tumor suppressor QM)	RPL10 DXS648E QM	-0.513662	0.000536278	0.000898955	High	0	35.0467	9	9	214	24.588	10.08
P04233	HLA class II histocompatibility antigen gamma chain (HLA-DR antigens-associated invariant chain) (Ia antigen-associated invariant chain) (Ii) (p33) (CD antigen CD74)	CD74 DHLAG	-0.515656	0.000637293	0.00102856	High	0	48.3108	13	13	296	33.494	8.44
P62834	Ras-related protein Rap-1A (C21KG) (G-22K) (GTP-binding protein smg p21A) (Ras-related protein Krev-1)	RAP1A KREV1	-0.517048	0.0010315	0.00151237	High	0	46.1957	9	1	184	20.974	6.67
P08631	Tyrosine-protein kinase HCK (EC 2.7.10.2) (Hematopoietic cell kinase) (Hemopoietic cell kinase) (p59-HCK/p60-HCK) (p59Hck) (p61Hck)	HCK	-0.519103	0.000338665	0.000606761	High	0	38.0228	17	13	526	59.562	6.7
P08727	Keratin, type I cytoskeletal 19 (Cytokeratin-19) (CK-19) (Keratin-19) (K19)	KRT19	-0.519147	0.00066269	0.00106078	High	0	71.25	29	20	400	44.079	5.14
P36578	60S ribosomal protein L4 (60S ribosomal protein L1)	RPL4 RPL1	-0.522562	0.00026132	0.000488349	High	0	51.0539	25	25	427	47.667	11.06
Q8NBJ9	SID1 transmembrane family member 2	SIDT2 CGI-40 PSEC0072 UNQ685/PRO1325	-0.522633	0.000500317	0.00084229	High	0	3.84615	4	4	832	94.393	6.96
P46778	60S ribosomal protein L21	RPL21	-0.525396	0.000662302	0.00106078	High	0	32.5	8	8	160	18.553	10.49
P15090	Fatty acid-binding protein, adipocyte (Adipocyte lipid-binding protein) (ALBP) (Adipocyte-type fatty acid-binding protein) (A-FABP) (AFABP) (Fatty acid-binding protein 4)	FABP4	-0.529502	0.00129536	0.0018331	High	0	52.2727	6	6	132	14.709	7.14
P13796	Plastin-2 (L-plastin) (LC64P) (Lymphocyte cytosolic protein 1) (LCP-1)	LCP1 PLS2	-0.532475	0.000323576	0.000582399	High	0	68.8995	39	39	627	70.244	5.43
Q06323	Proteasome activator complex subunit 1 (11S regulator complex subunit alpha) (REG-alpha) (Activator of multicatalytic protease subunit 1) (Interferon gamma up-regulated I-5111 protein) (IGUP I-5111) (Proteasome activator 28 subunit alpha) (PA28a) (PA28alpha)	PSME1 IFI5111	-0.533059	0.000356072	0.000631899	High	0	63.0522	15	15	249	28.705	6.02
P01833	Polymeric immunoglobulin receptor (PIgR) (Poly-Ig receptor) (Hepatocellular carcinoma-associated protein TB6) [Cleaved into: Secretory component]	PIGR	-0.533384	0.00138347	0.00195072	High	0	10.733	8	8	764	83.232	5.74
Q9H1C4	Protein unc-93 homolog B1 (Unc-93B1) (hUNC93B1)	UNC93B1 UNC93 UNC93B	-0.537395	0.000455339	0.000774187	High	0	6.19765	3	3	597	66.588	6.96
O95197	Reticulon-3 (Homolog of ASY protein) (HAP) (Neuroendocrine-specific protein-like 2) (NSP-like protein 2) (Neuroendocrine-specific protein-like II) (NSP-like protein II) (NSPLII)	RTN3 ASYIP NSPL2	-0.539034	0.000209556	0.000409236	High	0	2.81008	4	3	1032	112.541	4.96
P06753	Tropomyosin alpha-3 chain (Gamma-tropomyosin) (Tropomyosin-3) (Tropomyosin-5) (hTM5)	TPM3	-0.540798	0.000221552	0.000423798	High	0	41.7544	26	10	285	32.93	4.72
P62913	60S ribosomal protein L11 (CLL-associated antigen KW-12)	RPL11	-0.542117	0.000201728	0.000397063	High	0	29.7753	6	6	178	20.24	9.6
Q9BWS9	Chitinase domain-containing protein 1 (Stabilin-1-interacting chitinase-like protein) (SI-CLP)	CHID1 GL008 PSEC0104 SB139	-0.543451	0.000444189	0.000764269	High	0	32.57	10	10	393	44.912	8.63
P42766	60S ribosomal protein L35	RPL35	-0.545851	0.000135564	0.000284666	High	0	42.2764	8	7	123	14.543	11.05
P05387	60S acidic ribosomal protein P2 (Renal carcinoma antigen NY-REN-44)	RPLP2 D11S2243E RPP2	-0.548684	0.000218351	0.00042219	High	0	77.3913	8	8	115	11.658	4.54
Q14258	E3 ubiquitin/ISG15 ligase TRIM25 (EC 6.3.2.n3) (Estrogen-responsive finger protein) (RING finger protein 147) (RING-type E3 ubiquitin transferase) (EC 2.3.2.27) (Tripartite motif-containing protein 25) (Ubiquitin/ISG15-conjugating enzyme TRIM25) (Zinc finger protein 147)	TRIM25 EFP RNF147 ZNF147	-0.54875	0.000189614	0.000379787	High	0	23.3333	13	13	630	70.928	8.09
P23396	40S ribosomal protein S3 (EC 4.2.99.18)	RPS3 OK/SW-cl.26	-0.553067	0.000151733	0.000310278	High	0	74.4856	17	17	243	26.671	9.66
P33897	ATP-binding cassette sub-family D member 1 (Adrenoleukodystrophy protein) (ALDP)	ABCD1 ALD	-0.553377	0.000120587	0.000259307	High	0	17.5839	10	10	745	82.885	8.95
Q5SSJ5	Heterochromatin protein 1-binding protein 3 (Protein HP1-BP74)	HP1BP3	-0.554292	0.000140737	0.000290838	High	0	29.2948	19	19	553	61.169	9.67
Q96CM8	Acyl-CoA synthetase family member 2, mitochondrial (EC 6.2.1.-)	ACSF2 UNQ493/PRO1009	-0.557036	0.000219946	0.000423179	High	0	22.439	13	13	615	68.081	7.55
P59665	Neutrophil defensin 1 (Defensin, alpha 1) (HNP-1) (HP-1) (HP1) [Cleaved into: HP 1-56; Neutrophil defensin 2 (HNP-2) (HP-2) (HP2)]	DEFA1 DEF1 DEFA2 MRS; DEFA1B	-0.55753	0.000415678	0.00072157	High	0	20.2128	3	3	94	10.194	6.99
Q07020	60S ribosomal protein L18	RPL18	-0.55874	0.000129115	0.000274071	High	0	45.2128	8	8	188	21.621	11.72
Q86V81	THO complex subunit 4 (Tho4) (Ally of AML-1 and LEF-1) (Aly/REF export factor) (Transcriptional coactivator Aly/REF) (bZIP-enhancing factor BEF)	ALYREF ALY BEF THOC4	-0.559428	0.000378912	0.000666637	High	0	19.0661	4	4	257	26.872	11.15
Q96C19	EF-hand domain-containing protein D2 (Swiprosin-1)	EFHD2 SWS1	-0.561716	0.000114824	0.000250544	High	0	50	14	14	240	26.68	5.2
P40429	60S ribosomal protein L13a (23 kDa highly basic protein)	RPL13A	-0.56583	0.000102638	0.000227772	High	0	31.0345	9	9	203	23.562	10.93
P41218	Myeloid cell nuclear differentiation antigen	MNDA	-0.567874	6.39181e-05	0.000156967	High	0	45.7002	20	20	407	45.807	9.76
Q14254	Flotillin-2 (Epidermal surface antigen) (ESA) (Membrane component chromosome 17 surface marker 1)	FLOT2 ESA1 M17S1	-0.575332	7.32569e-05	0.000174568	High	0	54.2056	19	19	428	47.035	5.25
Q6DD88	Atlastin-3 (EC 3.6.5.-)	ATL3	-0.578497	3.63649e-05	9.80477e-05	High	0	56.0074	24	24	541	60.503	5.66
P07355	Annexin A2 (Annexin II) (Annexin-2) (Calpactin I heavy chain) (Calpactin-1 heavy chain) (Chromobindin-8) (Lipocortin II) (Placental anticoagulant protein IV) (PAP-IV) (Protein I) (p36)	ANXA2 ANX2 ANX2L4 CAL1H LPC2D	-0.580521	3.41235e-05	9.3137e-05	High	0	82.0059	38	38	339	38.58	7.75
P62851	40S ribosomal protein S25	RPS25	-0.580873	7.50987e-05	0.0001767	High	0	44.8	7	7	125	13.734	10.11
P61769	Beta-2-microglobulin [Cleaved into: Beta-2-microglobulin form pI 5.3]	B2M CDABP0092 HDCMA22P	-0.582051	3.26067e-05	8.96672e-05	High	0	62.1849	7	7	119	13.706	6.52
Q9UJY4	ADP-ribosylation factor-binding protein GGA2 (Gamma-adaptin-related protein 2) (Golgi-localized, gamma ear-containing, ARF-binding protein 2) (VHS domain and ear domain of gamma-adaptin) (Vear)	GGA2 KIAA1080	-0.58262	0.00011733	0.00025459	High	0	13.2137	8	7	613	67.108	6.55
P18124	60S ribosomal protein L7	RPL7	-0.588293	2.88435e-05	8.09248e-05	High	0	54.8387	18	18	248	29.207	10.65
P62917	60S ribosomal protein L8	RPL8	-0.588937	2.48769e-05	7.20393e-05	High	0	26.07	10	10	257	28.007	11.03
O14657	Torsin-1B (Torsin ATPase-1B) (EC 3.6.4.-) (Torsin family 1 member B)	TOR1B DQ1 FKSG18	-0.59231	4.98784e-05	0.000129071	High	0	35.4167	11	11	336	37.955	8.54
P62081	40S ribosomal protein S7	RPS7	-0.593462	3.70445e-05	9.89813e-05	High	0	46.9072	11	11	194	22.113	10.1
P50238	Cysteine-rich protein 1 (CRP-1) (Cysteine-rich heart protein) (CRHP) (hCRHP) (Cysteine-rich intestinal protein) (CRIP)	CRIP1 CRIP CRP1	-0.593599	0.000450551	0.000771815	High	0.00897227	9.09091	1	1	77	8.527	8.75
Q99439	Calponin-2 (Calponin H2, smooth muscle) (Neutral calponin)	CNN2	-0.595481	5.47349e-05	0.000137835	High	0	26.2136	7	7	309	33.675	7.33
Q08380	Galectin-3-binding protein (Basement membrane autoantigen p105) (Lectin galactoside-binding soluble 3-binding protein) (Mac-2-binding protein) (MAC2BP) (Mac-2 BP) (Tumor-associated antigen 90K)	LGALS3BP M2BP	-0.597482	4.20617e-05	0.000111103	High	0	20.1709	11	11	585	65.289	5.27
P61353	60S ribosomal protein L27	RPL27	-0.600692	2.06525e-05	6.21915e-05	High	0	53.6765	8	8	136	15.788	10.56
P62750	60S ribosomal protein L23a	RPL23A	-0.600803	2.12351e-05	6.32075e-05	High	0	51.9231	12	12	156	17.684	10.45
P62906	60S ribosomal protein L10a (CSA-19) (Neural precursor cell expressed developmentally down-regulated protein 6) (NEDD-6)	RPL10A NEDD6	-0.604194	1.89989e-05	5.79759e-05	High	0	33.6406	9	9	217	24.816	9.94
Q9Y624	Junctional adhesion molecule A (JAM-A) (Junctional adhesion molecule 1) (JAM-1) (Platelet F11 receptor) (Platelet adhesion molecule 1) (PAM-1) (CD antigen CD321)	F11R JAM1 JCAM UNQ264/PRO301	-0.604489	0.000104786	0.000231225	High	0	27.4247	7	7	299	32.562	7.9
Q16799	Reticulon-1 (Neuroendocrine-specific protein)	RTN1 NSP	-0.60451	2.74329e-05	7.86893e-05	High	0	24.0979	16	15	776	83.566	4.69
O75352	Mannose-P-dolichol utilization defect 1 protein (Suppressor of Lec15 and Lec35 glycosylation mutation homolog) (SL15)	MPDU1	-0.610507	8.13774e-05	0.000189243	High	0	9.7166	2	2	247	26.62	8.94
O75915	PRA1 family protein 3 (ADP-ribosylation factor-like protein 6-interacting protein 5) (ARL-6-interacting protein 5) (Aip-5) (Cytoskeleton-related vitamin A-responsive protein) (Dermal papilla-derived protein 11) (GTRAP3-18) (Glutamate transporter EAAC1-interacting protein) (JM5) (Prenylated Rab acceptor protein 2) (Protein JWa) (Putative MAPK-activating protein PM27)	ARL6IP5 DERP11 JWA PRA2 PRAF3 HSPC127	-0.614958	2.29495e-05	6.67475e-05	High	0	27.6596	7	7	188	21.6	9.77
P52272	Heterogeneous nuclear ribonucleoprotein M (hnRNP M)	HNRNPM HNRPM NAGR1	-0.61539	1.15857e-05	3.97427e-05	High	0	40.411	28	28	730	77.464	8.7
Q8NC51	Plasminogen activator inhibitor 1 RNA-binding protein (PAI1 RNA-binding protein 1) (PAI-RBP1) (SERPINE1 mRNA-binding protein 1)	SERBP1 PAIRBP1 CGI-55	-0.619201	9.46981e-05	0.000215043	High	0	16.4216	9	9	408	44.938	8.65
Q9NQC3	Reticulon-4 (Foocen) (Neurite outgrowth inhibitor) (Nogo protein) (Neuroendocrine-specific protein) (NSP) (Neuroendocrine-specific protein C homolog) (RTN-x) (Reticulon-5)	RTN4 KIAA0886 NOGO My043 SP1507	-0.619577	8.47733e-06	3.15436e-05	High	0	11.2416	8	8	1192	129.851	4.5
P37802	Transgelin-2 (Epididymis tissue protein Li 7e) (SM22-alpha homolog)	TAGLN2 KIAA0120 CDABP0035	-0.621559	1.33045e-05	4.40224e-05	High	0	69.8492	12	12	199	22.377	8.25
O75695	Protein XRP2	RP2	-0.621652	6.40153e-06	2.55069e-05	High	0	24	7	7	350	39.615	5.12
Q13162	Peroxiredoxin-4 (EC 1.11.1.15) (Antioxidant enzyme AOE372) (AOE37-2) (Peroxiredoxin IV) (Prx-IV) (Thioredoxin peroxidase AO372) (Thioredoxin-dependent peroxide reductase A0372)	PRDX4	-0.623003	7.79889e-06	2.95775e-05	High	0	31.7343	8	5	271	30.521	6.29
Q92930	Ras-related protein Rab-8B	RAB8B	-0.628818	3.15679e-05	8.7533e-05	High	0	55.0725	11	4	207	23.569	9.07
P49207	60S ribosomal protein L34	RPL34	-0.630042	1.85463e-05	5.73463e-05	High	0	29.0598	5	5	117	13.284	11.47
P83731	60S ribosomal protein L24 (60S ribosomal protein L30)	RPL24	-0.630315	5.28712e-06	2.22166e-05	High	0	22.9299	4	4	157	17.768	11.25
P20933	N(4)-(beta-N-acetylglucosaminyl)-L-asparaginase (EC 3.5.1.26) (Aspartylglucosaminidase) (Glycosylasparaginase) (N4-(N-acetyl-beta-glucosaminyl)-L-asparagine amidase) [Cleaved into: Glycosylasparaginase alpha chain; Glycosylasparaginase beta chain]	AGA	-0.633299	5.34697e-05	0.000135687	High	0.000665779	5.78035	2	2	346	37.184	6.28
P39023	60S ribosomal protein L3 (HIV-1 TAR RNA-binding protein B) (TARBP-B)	RPL3 OK/SW-cl.32	-0.633661	6.26478e-06	2.52062e-05	High	0	44.4169	23	23	403	46.08	10.18
P47914	60S ribosomal protein L29 (Cell surface heparin-binding protein HIP)	RPL29	-0.635385	5.3347e-05	0.000135687	High	0	8.80503	2	2	159	17.741	11.66
P21757	Macrophage scavenger receptor types I and II (Macrophage acetylated LDL receptor I and II) (Scavenger receptor class A member 1) (CD antigen CD204)	MSR1 SCARA1	-0.635894	5.97598e-06	2.43296e-05	High	0	33.0377	12	12	451	49.731	5.91
P62244	40S ribosomal protein S15a	RPS15A OK/SW-cl.82	-0.637582	7.94637e-06	2.98564e-05	High	0	59.2308	7	7	130	14.83	10.13
P05155	Plasma protease C1 inhibitor (C1 Inh) (C1Inh) (C1 esterase inhibitor) (C1-inhibiting factor) (Serpin G1)	SERPING1 C1IN C1NH	-0.639056	9.78382e-06	3.6036e-05	High	0	12.8	6	6	500	55.119	6.55
P62269	40S ribosomal protein S18 (Ke-3) (Ke3)	RPS18 D6S218E	-0.640279	5.59691e-06	2.32683e-05	High	0	62.5	16	16	152	17.708	10.99
O00571	ATP-dependent RNA helicase DDX3X (EC 3.6.4.13) (DEAD box protein 3, X-chromosomal) (DEAD box, X isoform) (Helicase-like protein 2) (HLP2)	DDX3X DBX DDX3	-0.646443	3.85944e-06	1.69395e-05	High	0	37.9154	24	23	662	73.198	7.18
P61313	60S ribosomal protein L15	RPL15 EC45 TCBAP0781	-0.649866	1.82854e-06	8.50895e-06	High	0	50.9804	10	10	204	24.131	11.62
O95466	Formin-like protein 1 (CLL-associated antigen KW-13) (Leukocyte formin)	FMNL1 C17orf1 C17orf1B FMNL FRL1	-0.65267	1.03679e-05	3.69271e-05	High	0	25.7273	25	23	1100	121.777	5.72
P84098	60S ribosomal protein L19	RPL19	-0.654888	1.88412e-06	8.63859e-06	High	0	34.6939	9	8	196	23.451	11.47
P08708	40S ribosomal protein S17	RPS17 RPS17L	-0.65617	4.13046e-06	1.7923e-05	High	0	45.1852	6	6	135	15.54	9.85
P23246	Splicing factor, proline- and glutamine-rich (100 kDa DNA-pairing protein) (hPOMp100) (DNA-binding p52/p100 complex, 100 kDa subunit) (Polypyrimidine tract-binding protein-associated-splicing factor) (PSF) (PTB-associated-splicing factor)	SFPQ PSF	-0.656478	3.08251e-06	1.36701e-05	High	0	23.338	18	17	707	76.102	9.44
P46776	60S ribosomal protein L27a	RPL27A	-0.658225	1.40356e-06	6.83506e-06	High	0	27.7027	4	4	148	16.551	11
P46783	40S ribosomal protein S10	RPS10	-0.664076	1.6682e-06	7.95439e-06	High	0	43.0303	9	8	165	18.886	10.15
P61254	60S ribosomal protein L26	RPL26	-0.665037	2.8389e-05	8.03791e-05	High	0	37.2414	10	3	145	17.248	10.55
Q5K4L6	Long-chain fatty acid transport protein 3 (FATP-3) (Fatty acid transport protein 3) (EC 6.2.1.-) (Solute carrier family 27 member 3) (Very long-chain acyl-CoA synthetase homolog 3) (VLCS-3)	SLC27A3 ACSVL3 FATP3 PSEC0067 UNQ367/PRO703	-0.681864	5.20285e-07	2.98675e-06	High	0	40.274	19	19	730	78.594	7.49
Q08722	Leukocyte surface antigen CD47 (Antigenic surface determinant protein OA3) (Integrin-associated protein) (IAP) (Protein MER6) (CD antigen CD47)	CD47 MER6	-0.683117	1.76593e-06	8.32912e-06	High	0	8.66873	3	3	323	35.191	7.21
P49257	Protein ERGIC-53 (ER-Golgi intermediate compartment 53 kDa protein) (Gp58) (Intracellular mannose-specific lectin MR60) (Lectin mannose-binding 1)	LMAN1 ERGIC53 F5F8D	-0.684488	1.03267e-06	5.22457e-06	High	0	33.3333	15	14	510	57.513	6.77
P62277	40S ribosomal protein S13	RPS13	-0.686263	5.54299e-07	3.09112e-06	High	0	47.6821	10	10	151	17.212	10.54
P61916	Epididymal secretory protein E1 (Human epididymis-specific protein 1) (He1) (Niemann-Pick disease type C2 protein)	NPC2 HE1	-0.686391	2.3824e-07	1.63082e-06	High	0	48.3444	10	10	151	16.559	7.65
Q9Y6X5	Bis(5'-adenosyl)-triphosphatase ENPP4 (EC 3.6.1.29) (AP3A hydrolase) (AP3Aase) (Ectonucleotide pyrophosphatase/phosphodiesterase family member 4) (E-NPP 4) (NPP-4)	ENPP4 KIAA0879 NPP4	-0.68785	7.47991e-06	2.91578e-05	High	0	13.6865	7	7	453	51.608	6.15
P62249	40S ribosomal protein S16	RPS16	-0.689054	3.53616e-07	2.16037e-06	High	0	63.0137	12	12	146	16.435	10.21
P62280	40S ribosomal protein S11	RPS11	-0.69074	6.5148e-07	3.53145e-06	High	0	50	10	10	158	18.419	10.3
Q15233	Non-POU domain-containing octamer-binding protein (NonO protein) (54 kDa nuclear RNA- and DNA-binding protein) (55 kDa nuclear protein) (DNA-binding p52/p100 complex, 52 kDa subunit) (NMT55) (p54(nrb)) (p54nrb)	NONO NRB54	-0.691051	6.88074e-06	2.7143e-05	High	0	35.4565	13	11	471	54.197	8.95
Q8IWL1	Pulmonary surfactant-associated protein A2 (PSP-A) (PSPA) (SP-A) (SP-A2) (35 kDa pulmonary surfactant-associated protein) (Alveolar proteinosis protein) (Collectin-5)	SFTPA2 COLEC5 PSAP SFTP1 SFTPA SFTPA2B	-0.691218	5.30002e-07	3.00007e-06	High	0	29.0323	7	7	248	26.166	5.17
P01876	Ig alpha-1 chain C region	IGHA1	-0.697171	2.75069e-07	1.76079e-06	High	0	20.3966	7	7	353	37.631	6.51
O00151	PDZ and LIM domain protein 1 (C-terminal LIM domain protein 1) (Elfin) (LIM domain protein CLP-36)	PDLIM1 CLIM1 CLP36	-0.697577	3.03767e-07	1.88468e-06	High	0	53.7994	13	13	329	36.049	7.02
Q8WWP7	GTPase IMAP family member 1 (Immunity-associated protein 1) (hIMAP1)	GIMAP1 IMAP1	-0.6995	7.79312e-06	2.95775e-05	High	0	27.1242	7	7	306	34.348	8.87
Q13724	Mannosyl-oligosaccharide glucosidase (EC 3.2.1.106) (Processing A-glucosidase I)	MOGS GCS1	-0.702677	2.54927e-07	1.70794e-06	High	0	34.8865	22	22	837	91.861	8.9
O43707	Alpha-actinin-4 (Non-muscle alpha-actinin 4)	ACTN4	-0.705121	2.84564e-07	1.79538e-06	High	0	75.4116	62	41	911	104.788	5.44
P32969	60S ribosomal protein L9	RPL9 OK/SW-cl.103; RPL9P7; RPL9P8; RPL9P9	-0.708347	1.29803e-07	1.04419e-06	High	0	31.25	7	7	192	21.85	9.95
P62263	40S ribosomal protein S14	RPS14 PRO2640	-0.716858	1.09293e-07	9.42474e-07	High	0	39.7351	5	5	151	16.263	10.05
P02768	Serum albumin	ALB GIG20 GIG42 PRO0903 PRO1708 PRO2044 PRO2619 PRO2675 UNQ696/PRO1341	-0.717332	8.83316e-08	8.02041e-07	High	0	61.0837	36	36	609	69.321	6.28
P15880	40S ribosomal protein S2 (40S ribosomal protein S4) (Protein LLRep3)	RPS2 RPS4	-0.724797	2.06733e-07	1.44373e-06	High	0	45.7338	13	13	293	31.305	10.24
P61247	40S ribosomal protein S3a (v-fos transformation effector protein) (Fte-1)	RPS3A FTE1 MFTL	-0.735842	2.66352e-08	2.66392e-07	High	0	63.6364	22	22	264	29.926	9.73
P62910	60S ribosomal protein L32	RPL32 PP9932	-0.741667	2.63164e-07	1.71202e-06	High	0	31.8519	7	7	135	15.85	11.33
P09668	Pro-cathepsin H [Cleaved into: Cathepsin H mini chain; Cathepsin H (EC 3.4.22.16); Cathepsin H heavy chain; Cathepsin H light chain]	CTSH CPSB	-0.745899	1.5193e-08	1.5623e-07	High	0	17.9104	8	8	335	37.369	8.07
P09601	Heme oxygenase 1 (HO-1) (EC 1.14.14.18)	HMOX1 HO HO1	-0.753139	8.53072e-09	9.00433e-08	High	0	55.2083	12	12	288	32.798	8.25
P62861	40S ribosomal protein S30	FAU	-0.757528	1.11214e-07	9.42474e-07	High	0	20.339	3	3	59	6.644	12.15
P17844	Probable ATP-dependent RNA helicase DDX5 (EC 3.6.4.13) (DEAD box protein 5) (RNA helicase p68)	DDX5 G17P1 HELR HLR1	-0.760339	1.54186e-07	1.1567e-06	High	0	22.3127	15	8	614	69.105	8.92
P12814	Alpha-actinin-1 (Alpha-actinin cytoskeletal isoform) (F-actin cross-linking protein) (Non-muscle alpha-actinin-1)	ACTN1	-0.773184	2.48493e-09	3.1246e-08	High	0	69.3946	58	34	892	102.993	5.41
P62899	60S ribosomal protein L31	RPL31	-0.782637	8.04855e-10	1.31005e-08	High	0	52.8	8	8	125	14.454	10.54
P30533	Alpha-2-macroglobulin receptor-associated protein (Alpha-2-MRAP) (Low density lipoprotein receptor-related protein-associated protein 1) (RAP)	LRPAP1 A2MRAP	-0.784076	7.37845e-10	1.25324e-08	High	0	55.1821	26	26	357	41.441	8.78
Q9NXH8	Torsin-4A (Torsin family 4 member A)	TOR4A C9orf167	-0.787757	2.5903e-09	3.16121e-08	High	0	23.4043	9	9	423	46.885	9.94
Q9BZQ8	Protein Niban (Cell growth-inhibiting gene 39 protein) (Protein FAM129A)	FAM129A C1orf24 NIBAN GIG39	-0.799934	9.64629e-10	1.50762e-08	High	0	23.0603	19	19	928	103.07	4.78
P62829	60S ribosomal protein L23 (60S ribosomal protein L17)	RPL23	-0.801499	1.15309e-09	1.70696e-08	High	0	44.2857	6	6	140	14.856	10.51
P62701	40S ribosomal protein S4, X isoform (SCR10) (Single copy abundant mRNA protein)	RPS4X CCG2 RPS4 SCAR	-0.809182	5.1777e-11	1.03893e-09	High	0	56.2738	16	12	263	29.579	10.15
Q13228	Selenium-binding protein 1 (56 kDa selenium-binding protein) (SBP56) (SP56)	SELENBP1 SBP	-0.814922	5.31772e-11	1.03893e-09	High	0	51.6949	21	21	472	52.358	6.37
P55899	IgG receptor FcRn large subunit p51 (FcRn) (IgG Fc fragment receptor transporter alpha chain) (Neonatal Fc receptor)	FCGRT FCRN	-0.82383	8.7896e-12	2.0195e-10	High	0	36.7123	10	10	365	39.718	6.54
P18621	60S ribosomal protein L17 (60S ribosomal protein L23) (PD-1)	RPL17	-0.837845	3.53995e-12	1.06357e-10	High	0	36.9565	7	7	184	21.383	10.17
Q13151	Heterogeneous nuclear ribonucleoprotein A0 (hnRNP A0)	HNRNPA0 HNRPA0	-0.875115	4.35928e-13	1.89212e-11	High	0	31.1475	9	7	305	30.822	9.29

## Sheet: e-Table 3_female
e-Table 3. Proteins significantly altered between female Smoker vs Never-smoker groups
Uniprot ID	Protein names	Gene names	M13.p(corr)[1]	p-value	q-value	Protein FDR Confidence	Exp. q-value	Coverage	# Peptides	# Unique Peptides	# AAs	MW [kDa]	calc. pI
Q15067	Peroxisomal acyl-coenzyme A oxidase 1 (AOX) (EC 1.3.3.6) (Palmitoyl-CoA oxidase) (Straight-chain acyl-CoA oxidase) (SCOX)	ACOX1 ACOX	0.958217	6.22281e-13	2.73696e-10	High	0	53.1818	28	28	660	74.376	8.16
P25774	Cathepsin S (EC 3.4.22.27)	CTSS	0.955539	1.25181e-12	2.75016e-10	High	0	34.4411	11	11	331	37.471	8.34
P07339	Cathepsin D (EC 3.4.23.5) [Cleaved into: Cathepsin D light chain; Cathepsin D heavy chain]	CTSD CPSD	0.942221	2.12863e-11	3.12418e-09	High	0	66.9903	26	26	412	44.524	6.54
P50897	Palmitoyl-protein thioesterase 1 (PPT-1) (EC 3.1.2.22) (Palmitoyl-protein hydrolase 1)	PPT1 PPT	0.924996	2.17323e-10	2.38714e-08	High	0	58.4967	15	15	306	34.171	6.52
Q8WTS1	1-acylglycerol-3-phosphate O-acyltransferase ABHD5 (EC 2.3.1.51) (Abhydrolase domain-containing protein 5) (Lipid droplet-binding protein CGI-58)	ABHD5 NCIE2 CGI-58	0.921331	5.14929e-08	2.06012e-06	High	0	14.8997	4	4	349	39.071	6.61
P04062	Glucosylceramidase (EC 3.2.1.45) (Acid beta-glucosidase) (Alglucerase) (Beta-glucocerebrosidase) (Beta-GC) (D-glucosyl-N-acylsphingosine glucohydrolase) (Imiglucerase)	GBA GC GLUC	0.91727	7.0024e-09	4.40025e-07	High	0	30.7836	13	13	536	59.678	7.61
Q13510	Acid ceramidase (AC) (ACDase) (Acid CDase) (EC 3.5.1.23) (Acylsphingosine deacylase) (N-acylsphingosine amidohydrolase) (Putative 32 kDa heart protein) (PHP32) [Cleaved into: Acid ceramidase subunit alpha; Acid ceramidase subunit beta]	ASAH1 ASAH HSD-33 HSD33	0.913306	1.66238e-09	1.2174e-07	High	0	60	32	32	395	44.631	7.62
Q9NZK5	Adenosine deaminase CECR1 (EC 3.5.4.4) (Cat eye syndrome critical region protein 1)	CECR1 ADA2 ADGF IDGFL	0.907887	1.63826e-09	1.2174e-07	High	0	27.2016	13	13	511	58.895	7.91
P11498	Pyruvate carboxylase, mitochondrial (EC 6.4.1.1) (Pyruvic carboxylase) (PCB)	PC	0.88108	1.39586e-08	7.70044e-07	High	0	26.4856	22	22	1178	129.551	6.84
Q9Y6N5	Sulfide:quinone oxidoreductase, mitochondrial (SQOR) (EC 1.8.5.-)	SQRDL CGI-44	0.864958	8.37e-08	2.83308e-06	High	0	68.2222	32	32	450	49.929	9.11
P36776	Lon protease homolog, mitochondrial (EC 3.4.21.-) (LONHs) (Lon protease-like protein) (LONP) (Mitochondrial ATP-dependent protease Lon) (Serine protease 15)	LONP1 PRSS15	0.857816	1.83864e-07	5.39764e-06	High	0	37.3306	33	33	959	106.422	6.39
Q9HB40	Retinoid-inducible serine carboxypeptidase (EC 3.4.16.-) (Serine carboxypeptidase 1)	SCPEP1 RISC SCP1 MSTP034 UNQ265/PRO302	0.855234	1.79862e-07	5.39764e-06	High	0	34.7345	14	14	452	50.798	5.81
P52789	Hexokinase-2 (EC 2.7.1.1) (Hexokinase type II) (HK II) (Muscle form hexokinase)	HK2	0.851346	4.61302e-07	9.72246e-06	High	0	38.4951	30	25	917	102.313	6.05
Q8NCC3	Group XV phospholipase A2 (EC 2.3.1.-) (1-O-acylceramide synthase) (ACS) (LCAT-like lysophospholipase) (LLPL) (Lysophospholipase 3) (Lysosomal phospholipase A2) (LPLA2)	PLA2G15 LYPLA3 UNQ341/PRO540	0.849041	7.63094e-07	1.39891e-05	High	0	16.2621	6	6	412	46.628	6.73
O14773	Tripeptidyl-peptidase 1 (TPP-1) (EC 3.4.14.9) (Cell growth-inhibiting gene 1 protein) (Lysosomal pepstatin-insensitive protease) (LPIC) (Tripeptidyl aminopeptidase) (Tripeptidyl-peptidase I) (TPP-I)	TPP1 CLN2 GIG1 UNQ267/PRO304	0.842695	4.96758e-07	9.94057e-06	High	0	22.3801	8	8	563	61.21	6.48
Q9UJS0	Calcium-binding mitochondrial carrier protein Aralar2 (Citrin) (Mitochondrial aspartate glutamate carrier 2) (Solute carrier family 25 member 13)	SLC25A13 ARALAR2	0.83838	7.0855e-06	6.36689e-05	High	0	36	19	15	675	74.129	8.62
Q6P4A8	Phospholipase B-like 1 (EC 3.1.1.-) (LAMA-like protein 1) (Lamina ancestor homolog 1) (Phospholipase B domain-containing protein 1) [Cleaved into: Phospholipase B-like 1 chain A; Phospholipase B-like 1 chain B; Phospholipase B-like 1 chain C]	PLBD1	0.822704	3.43381e-06	3.96023e-05	High	0	39.9638	17	17	553	63.214	9.06
P05090	Apolipoprotein D (Apo-D) (ApoD)	APOD	0.821954	2.12321e-06	3.21674e-05	High	0	26.9841	5	5	189	21.262	5.15
Q9BTU6	Phosphatidylinositol 4-kinase type 2-alpha (EC 2.7.1.67) (Phosphatidylinositol 4-kinase type II-alpha)	PI4K2A	0.808495	3.16772e-06	3.87467e-05	High	0	49.0605	23	23	479	53.989	8.29
P00390	Glutathione reductase, mitochondrial (GR) (GRase) (EC 1.8.1.7)	GSR GLUR GRD1	0.805263	2.90953e-06	3.7661e-05	High	0	32.3755	11	11	522	56.221	8.5
Q16891	MICOS complex subunit MIC60 (Cell proliferation-inducing gene 4/52 protein) (Mitochondrial inner membrane protein) (Mitofilin) (p87/89)	IMMT HMP MIC60 MINOS2 PIG4 PIG52	0.80437	3.72065e-06	3.96023e-05	High	0	71.6359	58	58	758	83.626	6.48
Q13423	NAD(P) transhydrogenase, mitochondrial (EC 1.6.1.2) (Nicotinamide nucleotide transhydrogenase) (Pyridine nucleotide transhydrogenase)	NNT	0.804329	3.56705e-06	3.96023e-05	High	0	39.5028	41	41	1086	113.823	8.09
P21281	V-type proton ATPase subunit B, brain isoform (V-ATPase subunit B 2) (Endomembrane proton pump 58 kDa subunit) (HO57) (Vacuolar proton pump subunit B 2)	ATP6V1B2 ATP6B2 VPP3	0.801321	3.99492e-06	3.99023e-05	High	0	61.0568	21	21	511	56.465	5.81
P25705	ATP synthase subunit alpha, mitochondrial	ATP5A1 ATP5A ATP5AL2 ATPM	0.800336	4.5205e-06	4.41981e-05	High	0	67.6311	43	43	553	59.714	9.13
P20702	Integrin alpha-X (CD11 antigen-like family member C) (Leu M5) (Leukocyte adhesion glycoprotein p150,95 alpha chain) (Leukocyte adhesion receptor p150,95) (CD antigen CD11c)	ITGAX CD11C	0.792683	9.31908e-06	7.7378e-05	High	0	26.3972	25	24	1163	127.749	6.64
Q9Y277	Voltage-dependent anion-selective channel protein 3 (VDAC-3) (hVDAC3) (Outer mitochondrial membrane protein porin 3)	VDAC3	0.789479	8.21502e-06	6.95578e-05	High	0	34.9823	9	8	283	30.639	8.66
Q9C002	Normal mucosa of esophagus-specific gene 1 protein (Protein FOAP-11)	NMES1 C15orf48	0.787672	5.28415e-06	4.94326e-05	High	0	60.241	4	4	83	9.611	9.47
Q14956	Transmembrane glycoprotein NMB (Transmembrane glycoprotein HGFIN)	GPNMB HGFIN NMB UNQ1725/PRO9925	0.781142	7.8527e-06	6.9084e-05	High	0	9.09091	5	5	572	63.882	6.64
P38646	Stress-70 protein, mitochondrial (75 kDa glucose-regulated protein) (GRP-75) (Heat shock 70 kDa protein 9) (Mortalin) (MOT) (Peptide-binding protein 74) (PBP74)	HSPA9 GRP75 HSPA9B mt-HSP70	0.77747	1.3276e-05	0.000102673	High	0	67.1576	49	49	679	73.635	6.16
P11182	Lipoamide acyltransferase component of branched-chain alpha-keto acid dehydrogenase complex, mitochondrial (EC 2.3.1.168) (52 kDa mitochondrial autoantigen of primary biliary cirrhosis) (Branched chain 2-oxo-acid dehydrogenase complex component E2) (BCOADC-E2) (Branched-chain alpha-keto acid dehydrogenase complex component E2) (BCKAD-E2) (BCKADE2) (Dihydrolipoamide acetyltransferase component of …	DBT BCATE2	0.77169	2.631e-05	0.000183693	High	0	23.2365	12	12	482	53.453	8.51
O75439	Mitochondrial-processing peptidase subunit beta (EC 3.4.24.64) (Beta-MPP) (P-52)	PMPCB MPPB	0.767714	1.68752e-05	0.000126041	High	0	31.0838	11	10	489	54.331	6.83
Q8IY17	Neuropathy target esterase (EC 3.1.1.5) (Patatin-like phospholipase domain-containing protein 6)	PNPLA6 NTE	0.763229	2.1555e-05	0.000153299	High	0	32.8697	36	36	1366	149.9	7.81
Q9H3G5	Probable serine carboxypeptidase CPVL (EC 3.4.16.-) (Carboxypeptidase, vitellogenic-like) (Vitellogenic carboxypeptidase-like protein) (VCP-like protein) (hVLP)	CPVL VLP PSEC0124 UNQ197/PRO223	0.755079	3.40183e-05	0.00022668	High	0	27.1008	11	11	476	54.129	5.62
O75880	Protein SCO1 homolog, mitochondrial	SCO1 SCOD1	0.748817	5.12095e-05	0.000318553	High	0	7.97342	4	4	301	33.793	8.88
P13686	Tartrate-resistant acid phosphatase type 5 (TR-AP) (EC 3.1.3.2) (Tartrate-resistant acid ATPase) (TrATPase) (Type 5 acid phosphatase)	ACP5	0.741157	4.81719e-05	0.000309931	High	0	36.3077	11	11	325	36.576	8.7
Q96LW7	Caspase recruitment domain-containing protein 19 (Bcl10-interacting CARD protein) (BinCARD)	CARD19 C9orf89	0.74085	0.000271286	0.00113688	High	0	16.2281	4	4	228	25.573	9.2
P39210	Protein Mpv17	MPV17	0.740065	7.46367e-05	0.000440025	High	0	38.0682	4	4	176	19.72	9.47
P21283	V-type proton ATPase subunit C 1 (V-ATPase subunit C 1) (Vacuolar proton pump subunit C 1)	ATP6V1C1 ATP6C ATP6D VATC	0.739156	6.38895e-05	0.000385173	High	0	56.8063	23	23	382	43.914	7.46
O95202	LETM1 and EF-hand domain-containing protein 1, mitochondrial (Leucine zipper-EF-hand-containing transmembrane protein 1)	LETM1	0.738632	5.1408e-05	0.000318553	High	0	37.0771	26	26	739	83.302	6.7
P83111	Serine beta-lactamase-like protein LACTB, mitochondrial (EC 3.4.-.-)	LACTB MRPL56 UNQ843/PRO1781	0.736763	5.68281e-05	0.000347131	High	0	50.8227	27	27	547	60.655	8.53
Q8NHP8	Putative phospholipase B-like 2 (EC 3.1.1.-) (76 kDa protein) (p76) (LAMA-like protein 2) (Lamina ancestor homolog 2) (Phospholipase B domain-containing protein 2) [Cleaved into: Putative phospholipase B-like 2 32 kDa form; Putative phospholipase B-like 2 45 kDa form]	PLBD2	0.7339	0.000166341	0.000795589	High	0	10.017	6	6	589	65.43	6.8
Q6PI48	Aspartate--tRNA ligase, mitochondrial (EC 6.1.1.12) (Aspartyl-tRNA synthetase) (AspRS)	DARS2	0.732054	9.11297e-05	0.000501079	High	0	30.5426	17	16	645	73.516	8.02
P38571	Lysosomal acid lipase/cholesteryl ester hydrolase (Acid cholesteryl ester hydrolase) (LAL) (EC 3.1.1.13) (Cholesteryl esterase) (Lipase A) (Sterol esterase)	LIPA	0.72933	9.07956e-05	0.000501079	High	0	32.0802	8	8	399	45.39	6.92
P31930	Cytochrome b-c1 complex subunit 1, mitochondrial (Complex III subunit 1) (Core protein I) (Ubiquinol-cytochrome-c reductase complex core protein 1)	UQCRC1	0.728939	7.70489e-05	0.000440025	High	0	48.125	20	19	480	52.612	6.37
P49189	4-trimethylaminobutyraldehyde dehydrogenase (TMABADH) (EC 1.2.1.47) (Aldehyde dehydrogenase E3 isozyme) (Aldehyde dehydrogenase family 9 member A1) (EC 1.2.1.3) (Gamma-aminobutyraldehyde dehydrogenase) (EC 1.2.1.19) (R-aminobutyraldehyde dehydrogenase) [Cleaved into: 4-trimethylaminobutyraldehyde dehydrogenase, N-terminally processed]	ALDH9A1 ALDH4 ALDH7 ALDH9	0.72718	0.000119952	0.000613743	High	0	22.4696	11	11	494	53.767	5.87
Q7Z2K6	Endoplasmic reticulum metallopeptidase 1 (EC 3.4.-.-) (Felix-ina)	ERMP1 FXNA KIAA1815	0.720309	0.00063249	0.00195994	High	0	18.9159	13	13	904	100.167	7.52
Q9BWM7	Sideroflexin-3	SFXN3	0.718393	0.000115244	0.000596591	High	0	68.6154	16	14	325	35.956	9.09
P01009	Alpha-1-antitrypsin (Alpha-1 protease inhibitor) (Alpha-1-antiproteinase) (Serpin A1) [Cleaved into: Short peptide from AAT (SPAAT)]	SERPINA1 AAT PI PRO0684 PRO2209	0.718329	0.000107813	0.000564767	High	0	51.4354	22	22	418	46.707	5.59
P43304	Glycerol-3-phosphate dehydrogenase, mitochondrial (GPD-M) (GPDH-M) (EC 1.1.5.3) (mtGPD)	GPD2	0.700905	0.00018874	0.000865108	High	0	63.8239	41	41	727	80.802	7.69
P07602	Prosaposin (Proactivator polypeptide) [Cleaved into: Saposin-A (Protein A); Saposin-B-Val; Saposin-B (Cerebroside sulfate activator) (CSAct) (Dispersin) (Sphingolipid activator protein 1) (SAP-1) (Sulfatide/GM1 activator); Saposin-C (A1 activator) (Co-beta-glucosidase) (Glucosylceramidase activator) (Sphingolipid activator protein 2) (SAP-2); Saposin-D (Component C) (Protein C)]	PSAP GLBA SAP1	0.695618	0.00021192	0.000948819	High	0	28.8168	15	15	524	58.074	5.17
P21796	Voltage-dependent anion-selective channel protein 1 (VDAC-1) (hVDAC1) (Outer mitochondrial membrane protein porin 1) (Plasmalemmal porin) (Porin 31HL) (Porin 31HM)	VDAC1 VDAC	0.69538	0.000232571	0.00101324	High	0	82.3322	19	18	283	30.754	8.54
Q9H3K2	Growth hormone-inducible transmembrane protein (Dermal papilla-derived protein 2) (Mitochondrial morphology and cristae structure 1) (MICS1) (Transmembrane BAX inhibitor motif-containing protein 5)	GHITM DERP2 MICS1 TMBIM5 My021 UNQ244/PRO281	0.690971	0.000953802	0.00269037	High	0	20.8696	7	7	345	37.181	9.94
Q9Y4L1	Hypoxia up-regulated protein 1 (150 kDa oxygen-regulated protein) (ORP-150) (170 kDa glucose-regulated protein) (GRP-170)	HYOU1 GRP170 ORP150	0.690461	0.000304916	0.00123092	High	0	46.7467	41	41	999	111.266	5.22
Q16134	Electron transfer flavoprotein-ubiquinone oxidoreductase, mitochondrial (ETF-QO) (ETF-ubiquinone oxidoreductase) (EC 1.5.5.1) (Electron-transferring-flavoprotein dehydrogenase) (ETF dehydrogenase)	ETFDH	0.690314	0.000277429	0.00114427	High	0	34.3598	17	17	617	68.452	7.55
P07711	Cathepsin L1 (EC 3.4.22.15) (Cathepsin L) (Major excreted protein) (MEP) [Cleaved into: Cathepsin L1 heavy chain; Cathepsin L1 light chain]	CTSL CTSL1	0.689764	0.000416191	0.0015011	High	0	21.021	6	6	333	37.54	5.45
P36957	Dihydrolipoyllysine-residue succinyltransferase component of 2-oxoglutarate dehydrogenase complex, mitochondrial (EC 2.3.1.61) (2-oxoglutarate dehydrogenase complex component E2) (OGDC-E2) (Dihydrolipoamide succinyltransferase component of 2-oxoglutarate dehydrogenase complex) (E2K)	DLST DLTS	0.688552	0.000242028	0.0010441	High	0	32.8918	14	14	453	48.724	8.95
P23786	Carnitine O-palmitoyltransferase 2, mitochondrial (EC 2.3.1.21) (Carnitine palmitoyltransferase II) (CPT II)	CPT2 CPT1	0.688375	0.000313614	0.00124323	High	0	46.9605	28	28	658	73.73	8.18
P09769	Tyrosine-protein kinase Fgr (EC 2.7.10.2) (Gardner-Rasheed feline sarcoma viral (v-fgr) oncogene homolog) (Proto-oncogene c-Fgr) (p55-Fgr) (p58-Fgr) (p58c-Fgr)	FGR SRC2	0.683862	0.000505522	0.00171109	High	0	32.7032	15	14	529	59.441	5.59
P40939	Trifunctional enzyme subunit alpha, mitochondrial (78 kDa gastrin-binding protein) (TP-alpha) [Includes: Long-chain enoyl-CoA hydratase (EC 4.2.1.17); Long chain 3-hydroxyacyl-CoA dehydrogenase (EC 1.1.1.211)]	HADHA HADH	0.683031	0.000375094	0.00141069	High	0	65.0066	45	45	763	82.947	9.04
O95831	Apoptosis-inducing factor 1, mitochondrial (EC 1.1.1.-) (Programmed cell death protein 8)	AIFM1 AIF PDCD8	0.68131	0.000331712	0.00128037	High	0	41.925	23	23	613	66.859	8.95
P31040	Succinate dehydrogenase [ubiquinone] flavoprotein subunit, mitochondrial (EC 1.3.5.1) (Flavoprotein subunit of complex II) (Fp)	SDHA SDH2 SDHF	0.678744	0.000382249	0.00142542	High	0	45.6325	22	22	664	72.645	7.39
O75629	Protein CREG1 (Cellular repressor of E1A-stimulated genes 1)	CREG1 CREG UNQ727/PRO1409	0.674781	0.00117937	0.00320341	High	0	23.1818	5	5	220	24.059	7.59
P10515	Dihydrolipoyllysine-residue acetyltransferase component of pyruvate dehydrogenase complex, mitochondrial (EC 2.3.1.12) (70 kDa mitochondrial autoantigen of primary biliary cirrhosis) (PBC) (Dihydrolipoamide acetyltransferase component of pyruvate dehydrogenase complex) (M2 antigen complex 70 kDa subunit) (Pyruvate dehydrogenase complex component E2) (PDC-E2) (PDCE2)	DLAT DLTA	0.673791	0.000408017	0.00149615	High	0	31.8393	17	17	647	68.953	7.84
P13473	Lysosome-associated membrane glycoprotein 2 (LAMP-2) (Lysosome-associated membrane protein 2) (CD107 antigen-like family member B) (CD antigen CD107b)	LAMP2	0.668755	0.000465488	0.00161281	High	0	16.3415	7	7	410	44.932	5.63
P11177	Pyruvate dehydrogenase E1 component subunit beta, mitochondrial (PDHE1-B) (EC 1.2.4.1)	PDHB PHE1B	0.668561	0.000556018	0.00183045	High	0	46.7967	14	14	359	39.208	6.65
P38606	V-type proton ATPase catalytic subunit A (V-ATPase subunit A) (EC 3.6.3.14) (V-ATPase 69 kDa subunit) (Vacuolar ATPase isoform VA68) (Vacuolar proton pump subunit alpha)	ATP6V1A ATP6A1 ATP6V1A1 VPP2	0.667734	0.000610333	0.0019461	High	0	55.7536	32	32	617	68.26	5.52
Q00325	Phosphate carrier protein, mitochondrial (Phosphate transport protein) (PTP) (Solute carrier family 25 member 3)	SLC25A3 PHC OK/SW-cl.48	0.666624	0.000454081	0.00159846	High	0	44.1989	18	18	362	40.069	9.38
Q99623	Prohibitin-2 (B-cell receptor-associated protein BAP37) (D-prohibitin) (Repressor of estrogen receptor activity)	PHB2 BAP REA	0.664237	0.000562003	0.00183182	High	0	68.8963	18	18	299	33.276	9.83
P02792	Ferritin light chain (Ferritin L subunit)	FTL	0.664198	0.000567869	0.00183733	High	0	58.2857	13	13	175	20.007	5.78
P22392	Nucleoside diphosphate kinase B (NDK B) (NDP kinase B) (EC 2.7.4.6) (C-myc purine-binding transcription factor PUF) (Histidine protein kinase NDKB) (EC 2.7.13.3) (nm23-H2)	NME2 NM23B	0.663554	0.000617367	0.00194715	High	0	78.2895	12	7	152	17.287	8.41
P00367	Glutamate dehydrogenase 1, mitochondrial (GDH 1) (EC 1.4.1.3)	GLUD1 GLUD	0.662979	0.000608528	0.0019461	High	0	63.9785	32	32	558	61.359	7.8
P17152	Transmembrane protein 11, mitochondrial (Protein PM1) (Protein PMI)	TMEM11 C17orf35 PM1	0.662644	0.000727782	0.00213506	High	0	12.5	2	2	192	21.527	7.36
Q9Y4W6	AFG3-like protein 2 (EC 3.4.24.-) (Paraplegin-like protein)	AFG3L2	0.662084	0.000448843	0.00159846	High	0	36.261	30	30	797	88.528	8.66
Q9P2R7	Succinyl-CoA ligase [ADP-forming] subunit beta, mitochondrial (EC 6.2.1.5) (ATP-specific succinyl-CoA synthetase subunit beta) (Renal carcinoma antigen NY-REN-39) (Succinyl-CoA synthetase beta-A chain) (SCS-betaA)	SUCLA2	0.662051	0.000641041	0.0019677	High	0	36.933	16	16	463	50.285	7.42
P35232	Prohibitin	PHB	0.661967	0.000452873	0.00159846	High	0	81.9853	18	18	272	29.786	5.76
P45880	Voltage-dependent anion-selective channel protein 2 (VDAC-2) (hVDAC2) (Outer mitochondrial membrane protein porin 2)	VDAC2	0.659359	0.000557423	0.00183045	High	0	44.5578	11	11	294	31.547	7.56
Q9UHG3	Prenylcysteine oxidase 1 (EC 1.8.3.5) (Prenylcysteine lyase)	PCYOX1 KIAA0908 PCL1 UNQ597/PRO1183	0.65494	0.00139516	0.00354859	High	0	31.4851	13	13	505	56.604	6.18
P07954	Fumarate hydratase, mitochondrial (Fumarase) (EC 4.2.1.2)	FH	0.6513	0.000716807	0.00213117	High	0	48.6275	19	19	510	54.602	8.76
P02794	Ferritin heavy chain (Ferritin H subunit) (EC 1.16.3.1) (Cell proliferation-inducing gene 15 protein) [Cleaved into: Ferritin heavy chain, N-terminally processed]	FTH1 FTH FTHL6 OK/SW-cl.84 PIG15	0.645849	0.000849039	0.00242596	High	0	46.4481	11	11	183	21.212	5.55
P42765	3-ketoacyl-CoA thiolase, mitochondrial (EC 2.3.1.16) (Acetyl-CoA acyltransferase) (Beta-ketothiolase) (Mitochondrial 3-oxoacyl-CoA thiolase) (T1)	ACAA2	0.640791	0.00108913	0.00301412	High	0	65.2393	25	25	397	41.898	8.09
Q9NRV9	Heme-binding protein 1 (p22HBP)	HEBP1 HBP	0.63962	0.00167292	0.00411244	High	0	46.0317	7	7	189	21.084	5.8
Q9HC21	Mitochondrial thiamine pyrophosphate carrier (Mitochondrial uncoupling protein 1) (Solute carrier family 25 member 19)	SLC25A19 DNC MUP1	0.639298	0.00220831	0.00519632	High	0	19.6875	7	7	320	35.488	9.55
O00115	Deoxyribonuclease-2-alpha (EC 3.1.22.1) (Acid DNase) (Deoxyribonuclease II alpha) (DNase II alpha) (Lysosomal DNase II) (R31240_2)	DNASE2 DNASE2A DNL2	0.638398	0.00370002	0.00794675	High	0	20.8333	6	6	360	39.556	8.05
Q02318	Sterol 26-hydroxylase, mitochondrial (EC 1.14.15.15) (5-beta-cholestane-3-alpha,7-alpha,12-alpha-triol 27-hydroxylase) (Cytochrome P-450C27/25) (Cytochrome P450 27) (Sterol 27-hydroxylase) (Vitamin D(3) 25-hydroxylase)	CYP27A1 CYP27	0.637325	0.0010876	0.00301412	High	0	57.0621	29	29	531	60.196	8.9
Q5JRX3	Presequence protease, mitochondrial (hPreP) (EC 3.4.24.-) (Pitrilysin metalloproteinase 1) (Metalloprotease 1) (hMP1)	PITRM1 KIAA1104 MP1	0.635969	0.00129986	0.00343321	High	0	21.215	21	21	1037	117.338	6.92
Q07812	Apoptosis regulator BAX (Bcl-2-like protein 4) (Bcl2-L-4)	BAX BCL2L4	0.635054	0.00114359	0.00314505	High	0	26.0417	5	5	192	21.171	5.22
Q16850	Lanosterol 14-alpha demethylase (LDM) (EC 1.14.13.70) (CYPLI) (Cytochrome P450 51A1) (Cytochrome P450-14DM) (Cytochrome P45014DM) (Cytochrome P450LI) (Sterol 14-alpha demethylase)	CYP51A1 CYP51	0.631077	0.00120046	0.00321925	High	0	18.6879	9	9	503	56.769	8.53
P47985	Cytochrome b-c1 complex subunit Rieske, mitochondrial (EC 1.10.2.2) (Complex III subunit 5) (Cytochrome b-c1 complex subunit 5) (Rieske iron-sulfur protein) (RISP) (Ubiquinol-cytochrome c reductase iron-sulfur subunit) [Cleaved into: Cytochrome b-c1 complex subunit 11 (Complex III subunit IX) (Ubiquinol-cytochrome c reductase 8 kDa protein)]	UQCRFS1	0.628625	0.00131859	0.00343321	High	0	48.5401	12	12	274	29.649	8.32
P06576	ATP synthase subunit beta, mitochondrial (EC 3.6.3.14)	ATP5B ATPMB ATPSB	0.62715	0.00120715	0.00321925	High	0	76.5595	30	30	529	56.525	5.4
P08559	Pyruvate dehydrogenase E1 component subunit alpha, somatic form, mitochondrial (EC 1.2.4.1) (PDHE1-A type I)	PDHA1 PHE1A	0.624412	0.00161026	0.00400313	High	0	33.0769	17	17	390	43.268	8.06
O14874	[3-methyl-2-oxobutanoate dehydrogenase [lipoamide]] kinase, mitochondrial (EC 2.7.11.4) (Branched-chain alpha-ketoacid dehydrogenase kinase) (BCKD-kinase) (BCKDHKIN)	BCKDK	0.622007	0.00138295	0.00353798	High	0	18.4466	5	5	412	46.331	8.82
P09622	Dihydrolipoyl dehydrogenase, mitochondrial (EC 1.8.1.4) (Dihydrolipoamide dehydrogenase) (Glycine cleavage system L protein)	DLD GCSL LAD PHE3	0.617806	0.00152351	0.00380899	High	0	46.9548	21	21	509	54.143	7.85
Q15404	Ras suppressor protein 1 (RSP-1) (Rsu-1)	RSU1 RSP1	0.616429	0.00197573	0.00477676	High	0	24.9097	5	5	277	31.521	8.65
O00330	Pyruvate dehydrogenase protein X component, mitochondrial (Dihydrolipoamide dehydrogenase-binding protein of pyruvate dehydrogenase complex) (E3-binding protein) (E3BP) (Lipoyl-containing pyruvate dehydrogenase complex component X) (proX)	PDHX PDX1	0.609948	0.00336723	0.00737147	High	0	17.5649	9	9	501	54.089	8.66
Q9H078	Caseinolytic peptidase B protein homolog (EC 3.6.1.3) (Suppressor of potassium transport defect 3)	CLPB HSP78 SKD3	0.608857	0.00224181	0.00522899	High	0	24.4696	15	15	707	78.68	9.01
Q9Y5L4	Mitochondrial import inner membrane translocase subunit Tim13	TIMM13 TIM13B TIMM13A TIMM13B	0.605435	0.00238169	0.00545835	High	0	36.8421	3	3	95	10.493	8.18
P48735	Isocitrate dehydrogenase [NADP], mitochondrial (IDH) (EC 1.1.1.42) (ICD-M) (IDP) (NADP(+)-specific ICDH) (Oxalosuccinate decarboxylase)	IDH2	0.603433	0.00203168	0.00485864	High	0	54.8673	27	25	452	50.877	8.69
P15144	Aminopeptidase N (AP-N) (hAPN) (EC 3.4.11.2) (Alanyl aminopeptidase) (Aminopeptidase M) (AP-M) (Microsomal aminopeptidase) (Myeloid plasma membrane glycoprotein CD13) (gp150) (CD antigen CD13)	ANPEP APN CD13 PEPN	0.603327	0.00622699	0.0115127	High	0	26.4736	22	22	967	109.471	5.48
O75947	ATP synthase subunit d, mitochondrial (ATPase subunit d)	ATP5H My032	0.599762	0.00236114	0.00543959	High	0	86.3354	15	15	161	18.479	5.3
P62495	Eukaryotic peptide chain release factor subunit 1 (Eukaryotic release factor 1) (eRF1) (Protein Cl1) (TB3-1)	ETF1 ERF1 RF1 SUP45L1	0.599243	0.00679039	0.0123981	High	0	6.86499	3	3	437	49	5.71
Q13576	Ras GTPase-activating-like protein IQGAP2	IQGAP2	0.596695	0.0027908	0.00617097	High	0	27.3016	40	36	1575	180.465	5.64
O60313	Dynamin-like 120 kDa protein, mitochondrial (EC 3.6.5.5) (Optic atrophy protein 1) [Cleaved into: Dynamin-like 120 kDa protein, form S1]	OPA1 KIAA0567	0.583307	0.00351417	0.00761736	High	0	39.4792	39	39	960	111.561	7.87
Q6PIU2	Neutral cholesterol ester hydrolase 1 (NCEH) (EC 3.1.1.-) (Arylacetamide deacetylase-like 1)	NCEH1 AADACL1 KIAA1363	0.578236	0.004091	0.00865453	High	0	53.1863	19	19	408	45.779	7.23
A3KMH1	von Willebrand factor A domain-containing protein 8	VWA8 KIAA0564	0.578159	0.00517669	0.0101932	High	0	16.7979	29	29	1905	214.689	7.4
Q8N2K0	Monoacylglycerol lipase ABHD12 (EC 3.1.1.23) (2-arachidonoylglycerol hydrolase) (Abhydrolase domain-containing protein 12)	ABHD12 C20orf22	0.576182	0.00483151	0.0097077	High	0	39.196	15	15	398	45.068	8.65
P46459	Vesicle-fusing ATPase (EC 3.6.4.6) (N-ethylmaleimide-sensitive fusion protein) (NEM-sensitive fusion protein) (Vesicular-fusion protein NSF)	NSF	0.573735	0.00445502	0.0092468	High	0	32.7957	27	26	744	82.542	6.95
P36543	V-type proton ATPase subunit E 1 (V-ATPase subunit E 1) (V-ATPase 31 kDa subunit) (p31) (Vacuolar proton pump subunit E 1)	ATP6V1E1 ATP6E ATP6E2	0.573074	0.00436005	0.00909257	High	0	50	15	15	226	26.129	8
Q9H4I9	Essential MCU regulator, mitochondrial (Single-pass membrane protein with aspartate-rich tail 1, mitochondrial)	SMDT1 C22orf32 EMRE	0.572371	0.00990898	0.016642	High	0	31.7757	3	3	107	11.434	7.27
P17900	Ganglioside GM2 activator (Cerebroside sulfate activator protein) (GM2-AP) (Sphingolipid activator protein 3) (SAP-3) [Cleaved into: Ganglioside GM2 activator isoform short]	GM2A	0.571923	0.00470638	0.00949966	High	0	27.4611	5	5	193	20.825	5.31
Q96RQ3	Methylcrotonoyl-CoA carboxylase subunit alpha, mitochondrial (MCCase subunit alpha) (EC 6.4.1.4) (3-methylcrotonyl-CoA carboxylase 1) (3-methylcrotonyl-CoA carboxylase biotin-containing subunit) (3-methylcrotonyl-CoA:carbon dioxide ligase subunit alpha)	MCCC1 MCCA	0.570733	0.00620215	0.0115127	High	0	16.8276	10	10	725	80.422	7.78
Q99489	D-aspartate oxidase (DASOX) (DDO) (EC 1.4.3.1)	DDO	0.570696	0.00956375	0.0162482	High	0	20.8211	7	7	341	37.511	7.91
Q9NVI7	ATPase family AAA domain-containing protein 3A	ATAD3A	0.569168	0.00524358	0.0102079	High	0	31.5457	16	9	634	71.325	8.98
P07686	Beta-hexosaminidase subunit beta (EC 3.2.1.52) (Beta-N-acetylhexosaminidase subunit beta) (Hexosaminidase subunit B) (Cervical cancer proto-oncogene 7 protein) (HCC-7) (N-acetyl-beta-glucosaminidase subunit beta) [Cleaved into: Beta-hexosaminidase subunit beta chain B; Beta-hexosaminidase subunit beta chain A]	HEXB HCC7	0.567641	0.00470233	0.00949966	High	0	40.2878	23	22	556	63.071	6.76
Q9UHQ9	NADH-cytochrome b5 reductase 1 (b5R.1) (EC 1.6.2.2) (Humb5R2) (NAD(P)H:quinone oxidoreductase type 3 polypeptide A2)	CYB5R1 NQO3A2 UNQ3049/PRO9865	0.566756	0.00459812	0.00941847	High	0	71.8033	19	19	305	34.073	9.38
O00754	Lysosomal alpha-mannosidase (Laman) (EC 3.2.1.24) (Lysosomal acid alpha-mannosidase) (Mannosidase alpha class 2B member 1) (Mannosidase alpha-B) [Cleaved into: Lysosomal alpha-mannosidase A peptide; Lysosomal alpha-mannosidase B peptide; Lysosomal alpha-mannosidase C peptide; Lysosomal alpha-mannosidase D peptide; Lysosomal alpha-mannosidase E peptide]	MAN2B1 LAMAN MANB	0.566723	0.0052623	0.0102079	High	0	18.7933	15	15	1011	113.672	7.28
P02649	Apolipoprotein E (Apo-E)	APOE	0.565735	0.00461517	0.00941847	High	0	47.6341	18	18	317	36.132	5.73
Q12931	Heat shock protein 75 kDa, mitochondrial (HSP 75) (TNFR-associated protein 1) (Tumor necrosis factor type 1 receptor-associated protein) (TRAP-1)	TRAP1 HSP75	0.564848	0.00493107	0.00981808	High	0	31.25	21	20	704	80.06	8.21
P21926	CD9 antigen (5H9 antigen) (Cell growth-inhibiting gene 2 protein) (Leukocyte antigen MIC3) (Motility-related protein) (MRP-1) (Tetraspanin-29) (Tspan-29) (p24) (CD antigen CD9)	CD9 MIC3 TSPAN29 GIG2	0.56463	0.00518898	0.0101932	High	0	14.4737	4	4	228	25.399	7.15
P55084	Trifunctional enzyme subunit beta, mitochondrial (TP-beta) [Includes: 3-ketoacyl-CoA thiolase (EC 2.3.1.16) (Acetyl-CoA acyltransferase) (Beta-ketothiolase)]	HADHB MSTP029	0.560996	0.00540715	0.0103447	High	0	57.384	29	29	474	51.262	9.41
O95870	Protein ABHD16A (EC 3.-.-.-) (Alpha/beta hydrolase domain-containing protein 16A) (Abhydrolase domain-containing protein 16A) (HLA-B-associated transcript 5) (Protein G5)	ABHD16A BAT5 G5 NG26 PP199	0.560316	0.00490614	0.00981284	High	0	28.6738	14	14	558	63.203	8.13
P26440	Isovaleryl-CoA dehydrogenase, mitochondrial (IVD) (EC 1.3.8.4)	IVD	0.560235	0.00503833	0.00998645	High	0	33.5697	10	10	423	46.29	8.19
P11310	Medium-chain specific acyl-CoA dehydrogenase, mitochondrial (MCAD) (EC 1.3.8.7)	ACADM	0.559129	0.00529694	0.0102079	High	0	43.2304	16	16	421	46.559	8.37
Q9BXW7	Cat eye syndrome critical region protein 5	CECR5	0.558306	0.0103212	0.0170727	High	0	27.6596	8	8	423	46.292	8.13
P06733	Alpha-enolase (EC 4.2.1.11) (2-phospho-D-glycerate hydro-lyase) (C-myc promoter-binding protein) (Enolase 1) (MBP-1) (MPB-1) (Non-neural enolase) (NNE) (Phosphopyruvate hydratase) (Plasminogen-binding protein)	ENO1 ENO1L1 MBPB1 MPB1	0.556429	0.0119911	0.0190483	High	0	44.47	17	17	434	47.139	7.39
O14949	Cytochrome b-c1 complex subunit 8 (Complex III subunit 8) (Complex III subunit VIII) (Ubiquinol-cytochrome c reductase complex 9.5 kDa protein) (Ubiquinol-cytochrome c reductase complex ubiquinone-binding protein QP-C)	UQCRQ	0.555682	0.00577589	0.0108613	High	0	91.4634	8	8	82	9.9	10.08
O75208	Ubiquinone biosynthesis protein COQ9, mitochondrial	COQ9 C16orf49 HSPC326 PSEC0129	0.554055	0.00575218	0.0108613	High	0	26.7296	7	7	318	35.487	5.94
Q12906	Interleukin enhancer-binding factor 3 (Double-stranded RNA-binding protein 76) (DRBP76) (M-phase phosphoprotein 4) (MPP4) (Nuclear factor associated with dsRNA) (NFAR) (Nuclear factor of activated T-cells 90 kDa) (NF-AT-90) (Translational control protein 80) (TCP80)	ILF3 DRBF MPHOSPH4 NF90	0.552408	0.00588824	0.0110254	High	0	23.2662	18	18	894	95.279	8.76
Q02338	D-beta-hydroxybutyrate dehydrogenase, mitochondrial (EC 1.1.1.30) (3-hydroxybutyrate dehydrogenase) (BDH) (Short chain dehydrogenase/reductase family 9C member 1)	BDH1 BDH SDR9C1	0.551358	0.00686621	0.0124847	High	0	10.2041	3	3	343	38.132	8.95
Q5HYK3	2-methoxy-6-polyprenyl-1,4-benzoquinol methylase, mitochondrial (EC 2.1.1.201) (Ubiquinone biosynthesis methyltransferase COQ5)	COQ5	0.54501	0.00876441	0.0150746	High	0	36.6972	9	9	327	37.117	6.95
P23368	NAD-dependent malic enzyme, mitochondrial (NAD-ME) (EC 1.1.1.38) (Malic enzyme 2)	ME2	0.543202	0.00706247	0.0127887	High	0	36.9863	23	22	584	65.402	7.61
Q9Y3B3	Transmembrane emp24 domain-containing protein 7 (p24 family protein gamma-3) (p24gamma3) (p27)	TMED7 CGI-109	0.541507	0.00798552	0.0142839	High	0	16.0714	3	3	224	25.156	6.89
P04075	Fructose-bisphosphate aldolase A (EC 4.1.2.13) (Lung cancer antigen NY-LU-1) (Muscle-type aldolase)	ALDOA ALDA	0.538043	0.00818097	0.0145154	High	0	43.1319	15	14	364	39.395	8.09
Q0JRZ9	F-BAR domain only protein 2	FCHO2	0.537102	0.00980373	0.0165283	High	0	4.81481	4	4	810	88.869	6.86
Q1KMD3	Heterogeneous nuclear ribonucleoprotein U-like protein 2 (Scaffold-attachment factor A2) (SAF-A2)	HNRNPUL2 HNRPUL2	0.536593	0.00903309	0.0154661	High	0	28.1124	19	19	747	85.052	4.91
P39656	Dolichyl-diphosphooligosaccharide--protein glycosyltransferase 48 kDa subunit (DDOST 48 kDa subunit) (Oligosaccharyl transferase 48 kDa subunit) (EC 2.4.99.18)	DDOST KIAA0115 OST48 OK/SW-cl.45	0.53123	0.00846274	0.0147186	High	0	29.8246	12	12	456	50.769	6.55
O94826	Mitochondrial import receptor subunit TOM70 (Mitochondrial precursor proteins import receptor) (Translocase of outer membrane 70 kDa subunit) (Translocase of outer mitochondrial membrane protein 70)	TOMM70 KIAA0719 TOM70 TOMM70A	0.530938	0.00865279	0.0149899	High	0	30.2632	18	18	608	67.412	7.12
P22695	Cytochrome b-c1 complex subunit 2, mitochondrial (Complex III subunit 2) (Core protein II) (Ubiquinol-cytochrome-c reductase complex core protein 2)	UQCRC2	0.529488	0.0087702	0.0150746	High	0	51.8764	19	19	453	48.413	8.63
Q6YP21	Kynurenine--oxoglutarate transaminase 3 (EC 2.6.1.7) (Cysteine-S-conjugate beta-lyase 2) (EC 4.4.1.13) (Kynurenine aminotransferase III) (KATIII) (Kynurenine--glyoxylate transaminase) (EC 2.6.1.63) (Kynurenine--oxoglutarate transaminase III)	CCBL2 KAT3	0.524154	0.0112311	0.0183321	High	0	11.4537	4	4	454	51.368	8.19
O75348	V-type proton ATPase subunit G 1 (V-ATPase subunit G 1) (V-ATPase 13 kDa subunit 1) (Vacuolar proton pump subunit G 1) (Vacuolar proton pump subunit M16)	ATP6V1G1 ATP6G ATP6G1 ATP6J	0.518934	0.0103594	0.0170727	High	0	33.0508	6	6	118	13.749	8.79
Q9NZ01	Very-long-chain enoyl-CoA reductase (EC 1.3.1.93) (Synaptic glycoprotein SC2) (Trans-2,3-enoyl-CoA reductase) (TER)	TECR GPSN2 SC2	0.517984	0.00994919	0.016646	High	0	23.3766	9	9	308	36.011	9.45
Q9Y512	Sorting and assembly machinery component 50 homolog (Transformation-related gene 3 protein) (TRG-3)	SAMM50 SAM50 CGI-51 TRG3	0.516109	0.0113273	0.0183922	High	0	33.2623	14	14	469	51.943	6.9
P30049	ATP synthase subunit delta, mitochondrial (F-ATPase delta subunit)	ATP5D	0.516102	0.0103274	0.0170727	High	0	17.2619	3	3	168	17.479	5.49
Q15155	Nodal modulator 1 (pM5 protein)	NOMO1 PM5	0.513582	0.0116314	0.0186996	High	0	30.1146	27	27	1222	134.239	5.81
Q9H845	Acyl-CoA dehydrogenase family member 9, mitochondrial (ACAD-9) (EC 1.3.99.-)	ACAD9	0.508184	0.0116441	0.0186996	High	0	19.8068	13	13	621	68.717	7.96
O15145	Actin-related protein 2/3 complex subunit 3 (Arp2/3 complex 21 kDa subunit) (p21-ARC)	ARPC3 ARC21	0.507663	0.0152877	0.0227263	High	0	46.0674	7	7	178	20.533	8.59
O60568	Procollagen-lysine,2-oxoglutarate 5-dioxygenase 3 (EC 1.14.11.4) (Lysyl hydroxylase 3) (LH3)	PLOD3	0.507505	0.0136779	0.0210441	High	0	43.0894	27	27	738	84.731	6.05
Q9HCC0	Methylcrotonoyl-CoA carboxylase beta chain, mitochondrial (MCCase subunit beta) (EC 6.4.1.4) (3-methylcrotonyl-CoA carboxylase 2) (3-methylcrotonyl-CoA carboxylase non-biotin-containing subunit) (3-methylcrotonyl-CoA:carbon dioxide ligase subunit beta)	MCCC2 MCCB	0.505163	0.0234228	0.0312322	High	0	31.794	14	14	563	61.294	7.68
P09467	Fructose-1,6-bisphosphatase 1 (FBPase 1) (EC 3.1.3.11) (D-fructose-1,6-bisphosphate 1-phosphohydrolase 1) (Liver FBPase)	FBP1 FBP	0.504665	0.0156139	0.023133	High	0	61.2426	23	22	338	36.819	6.99
Q8IV08	Phospholipase D3 (PLD 3) (EC 3.1.4.4) (Choline phosphatase 3) (HindIII K4L homolog) (Hu-K4) (Phosphatidylcholine-hydrolyzing phospholipase D3)	PLD3	0.503795	0.0140291	0.0213604	High	0	35.7143	13	13	490	54.671	6.47
Q12905	Interleukin enhancer-binding factor 2 (Nuclear factor of activated T-cells 45 kDa)	ILF2 NF45 PRO3063	0.500379	0.0147428	0.0220653	High	0	31.5385	9	9	390	43.035	5.26
P06396	Gelsolin (AGEL) (Actin-depolymerizing factor) (ADF) (Brevin)	GSN	0.498365	0.0142707	0.0216533	High	0	41.9437	31	31	782	85.644	6.28
Q02218	2-oxoglutarate dehydrogenase, mitochondrial (EC 1.2.4.2) (2-oxoglutarate dehydrogenase complex component E1) (OGDC-E1) (Alpha-ketoglutarate dehydrogenase)	OGDH	0.493853	0.0174403	0.0249973	High	0	40.958	38	38	1023	115.861	6.86
P30086	Phosphatidylethanolamine-binding protein 1 (PEBP-1) (HCNPpp) (Neuropolypeptide h3) (Prostatic-binding protein) (Raf kinase inhibitor protein) (RKIP) [Cleaved into: Hippocampal cholinergic neurostimulating peptide (HCNP)]	PEBP1 PBP PEBP	0.493269	0.0261683	0.0329934	High	0	41.7112	6	6	187	21.044	7.53
Q07065	Cytoskeleton-associated protein 4 (63-kDa cytoskeleton-linking membrane protein) (Climp-63) (p63)	CKAP4	0.490222	0.0146275	0.0219856	High	0	53.4884	30	30	602	65.983	5.92
Q9NX63	MICOS complex subunit MIC19 (Coiled-coil-helix-coiled-coil-helix domain-containing protein 3)	CHCHD3 MIC19 MINOS3	0.488818	0.0167188	0.0243599	High	0	44.4934	14	14	227	26.136	8.28
P04839	Cytochrome b-245 heavy chain (EC 1.-.-.-) (CGD91-phox) (Cytochrome b(558) subunit beta) (Cytochrome b558 subunit beta) (Heme-binding membrane glycoprotein gp91phox) (NADPH oxidase 2) (Neutrophil cytochrome b 91 kDa polypeptide) (Superoxide-generating NADPH oxidase heavy chain subunit) (gp91-1) (gp91-phox) (p22 phagocyte B-cytochrome)	CYBB NOX2	0.488403	0.0211092	0.0288465	High	0	28.7719	16	16	570	65.294	8.63
P00403	Cytochrome c oxidase subunit 2 (Cytochrome c oxidase polypeptide II)	MT-CO2 COII COXII MTCO2	0.487899	0.0159279	0.023519	High	0	27.7533	6	6	227	25.548	4.82
P30042	ES1 protein homolog, mitochondrial (Protein GT335) (Protein KNP-I)	C21orf33 HES1 KNPI	0.487732	0.0185565	0.0260042	High	0	47.0149	9	9	268	28.153	8.27
O60220	Mitochondrial import inner membrane translocase subunit Tim8 A (Deafness dystonia protein 1) (X-linked deafness dystonia protein)	TIMM8A DDP DDP1 TIM8A	0.486103	0.0295332	0.0362999	High	0	38.1443	3	3	97	10.991	5.16
Q9Y5M8	Signal recognition particle receptor subunit beta (SR-beta) (Protein APMCF1)	SRPRB PSEC0230	0.485912	0.0221238	0.0300464	High	0	22.1402	5	5	271	29.684	9.04
P02751	Fibronectin (FN) (Cold-insoluble globulin) (CIG) [Cleaved into: Anastellin; Ugl-Y1; Ugl-Y2; Ugl-Y3]	FN1 FN	0.485815	0.0179928	0.0254575	High	0	15.8005	27	27	2386	262.46	5.71
P10809	60 kDa heat shock protein, mitochondrial (60 kDa chaperonin) (Chaperonin 60) (CPN60) (Heat shock protein 60) (HSP-60) (Hsp60) (HuCHA60) (Mitochondrial matrix protein P1) (P60 lymphocyte protein)	HSPD1 HSP60	0.48574	0.0183096	0.0258227	High	0	84.6422	48	48	573	61.016	5.87
P11215	Integrin alpha-M (CD11 antigen-like family member B) (CR-3 alpha chain) (Cell surface glycoprotein MAC-1 subunit alpha) (Leukocyte adhesion receptor MO1) (Neutrophil adherence receptor) (CD antigen CD11b)	ITGAM CD11B CR3A	0.479937	0.025292	0.0327474	High	0	21.3542	20	19	1152	127.099	7.23
Q12907	Vesicular integral-membrane protein VIP36 (Glycoprotein GP36b) (Lectin mannose-binding 2) (Vesicular integral-membrane protein 36) (VIP36)	LMAN2 C5orf8	0.478156	0.0196812	0.0272334	High	0	47.7528	17	17	356	40.203	6.95
P11021	78 kDa glucose-regulated protein (GRP-78) (Endoplasmic reticulum lumenal Ca(2+)-binding protein grp78) (Heat shock 70 kDa protein 5) (Immunoglobulin heavy chain-binding protein) (BiP)	HSPA5 GRP78	0.477335	0.0184839	0.0259852	High	0	61.4679	51	48	654	72.288	5.16
Q9NR28	Diablo homolog, mitochondrial (Direct IAP-binding protein with low pI) (Second mitochondria-derived activator of caspase) (Smac)	DIABLO SMAC	0.477182	0.0203171	0.0279376	High	0	29.7071	8	8	239	27.114	5.9
Q06830	Peroxiredoxin-1 (EC 1.11.1.15) (Natural killer cell-enhancing factor A) (NKEF-A) (Proliferation-associated gene protein) (PAG) (Thioredoxin peroxidase 2) (Thioredoxin-dependent peroxide reductase 2)	PRDX1 PAGA PAGB TDPX2	0.47467	0.0215978	0.0294228	High	0	56.7839	18	14	199	22.096	8.13
P61626	Lysozyme C (EC 3.2.1.17) (1,4-beta-N-acetylmuramidase C)	LYZ LZM	0.472109	0.020885	0.028629	High	0	38.5135	7	7	148	16.526	9.16
Q16698	2,4-dienoyl-CoA reductase, mitochondrial (EC 1.3.1.34) (2,4-dienoyl-CoA reductase [NADPH]) (4-enoyl-CoA reductase [NADPH]) (Short chain dehydrogenase/reductase family 18C member 1)	DECR1 DECR SDR18C1	0.471679	0.0238966	0.0315769	High	0	55.2239	20	20	335	36.045	9.28
Q96D96	Voltage-gated hydrogen channel 1 (Hydrogen voltage-gated channel 1) (HV1) (Voltage sensor domain-only protein)	HVCN1 VSOP UNQ578/PRO1140	0.469715	0.0329312	0.0393778	High	0	19.7802	4	4	273	31.663	6.8
P09917	Arachidonate 5-lipoxygenase (5-LO) (5-lipoxygenase) (EC 1.13.11.34)	ALOX5 LOG5	0.465529	0.0308362	0.0374826	High	0	45.6973	29	29	674	77.933	5.77
P28068	HLA class II histocompatibility antigen, DM beta chain (MHC class II antigen DMB) (Really interesting new gene 7 protein)	HLA-DMB DMB RING7	0.465273	0.0403301	0.045856	High	0	41.4449	6	6	263	28.924	7.44
P78527	DNA-dependent protein kinase catalytic subunit (DNA-PK catalytic subunit) (DNA-PKcs) (EC 2.7.11.1) (DNPK1) (p460)	PRKDC HYRC HYRC1	0.462042	0.0253072	0.0327474	High	0	11.531	42	42	4128	468.788	7.12
O00757	Fructose-1,6-bisphosphatase isozyme 2 (FBPase 2) (EC 3.1.3.11) (D-fructose-1,6-bisphosphate 1-phosphohydrolase 2) (Muscle FBPase)	FBP2	0.460549	0.0498285	0.0530891	High	0	12.6844	4	3	339	36.72	7.23
P04080	Cystatin-B (CPI-B) (Liver thiol proteinase inhibitor) (Stefin-B)	CSTB CST6 STFB	0.460117	0.0254522	0.0327474	High	0	70.4082	9	9	98	11.133	7.56
P61604	10 kDa heat shock protein, mitochondrial (Hsp10) (10 kDa chaperonin) (Chaperonin 10) (CPN10) (Early-pregnancy factor) (EPF)	HSPE1	0.460029	0.0256974	0.0328683	High	0	73.5294	10	10	102	10.925	8.92
Q9Y679	Ancient ubiquitous protein 1	AUP1	0.459256	0.04914	0.0527386	High	0	15.7563	9	9	476	52.995	8.09
Q9UHW9	Solute carrier family 12 member 6 (Electroneutral potassium-chloride cotransporter 3) (K-Cl cotransporter 3)	SLC12A6 KCC3	0.458657	0.0367919	0.0424098	High	0	3.56522	4	4	1150	127.534	7.08
Q16822	Phosphoenolpyruvate carboxykinase [GTP], mitochondrial (PEPCK-M) (EC 4.1.1.32)	PCK2 PEPCK2	0.458328	0.0257703	0.0328683	High	0	46.25	26	26	640	70.685	7.62
O00182	Galectin-9 (Gal-9) (Ecalectin) (Tumor antigen HOM-HD-21)	LGALS9	0.45729	0.0298264	0.0365581	High	0	29.2958	8	8	355	39.493	9.17
P57088	Transmembrane protein 33 (Protein DB83) (SHINC-3)	TMEM33 DB83	0.457115	0.0236085	0.0313847	High	0	26.7206	7	7	247	27.96	9.7
P08236	Beta-glucuronidase (EC 3.2.1.31) (Beta-G1)	GUSB	0.456181	0.0364538	0.0422719	High	0	29.3395	20	20	651	74.685	7.02
Q15526	Surfeit locus protein 1	SURF1 SURF-1	0.45077	0.0370352	0.0425494	High	0	25	8	8	300	33.31	9.6
P50213	Isocitrate dehydrogenase [NAD] subunit alpha, mitochondrial (EC 1.1.1.41) (Isocitric dehydrogenase subunit alpha) (NAD(+)-specific ICDH subunit alpha)	IDH3A	0.450015	0.0290891	0.0359549	High	0	34.6995	11	11	366	39.566	6.92
Q8N4H5	Mitochondrial import receptor subunit TOM5 homolog	TOMM5 C9orf105 TOM5	0.448667	0.0273137	0.0343197	High	0	82.3529	8	8	51	6.031	9.7
P62979	Ubiquitin-40S ribosomal protein S27a (Ubiquitin carboxyl extension protein 80) [Cleaved into: Ubiquitin; 40S ribosomal protein S27a]	RPS27A UBA80 UBCEP1	0.448516	0.0281935	0.0352405	High	0	31.4103	6	6	156	17.953	9.64
P62072	Mitochondrial import inner membrane translocase subunit Tim10	TIMM10 TIM10	0.445765	0.0325583	0.0392506	High	0	44.4444	4	4	90	10.326	6.29
Q9NRK6	ATP-binding cassette sub-family B member 10, mitochondrial (ATP-binding cassette transporter 10) (ABC transporter 10 protein) (Mitochondrial ATP-binding cassette 2) (M-ABC2)	ABCB10	0.444097	0.0562062	0.0577229	High	0	11.6531	9	8	738	79.098	9.85
P07858	Cathepsin B (EC 3.4.22.1) (APP secretase) (APPS) (Cathepsin B1) [Cleaved into: Cathepsin B light chain; Cathepsin B heavy chain]	CTSB CPSB	0.443061	0.0335679	0.0399209	High	0	40.118	14	14	339	37.797	6.3
Q99714	3-hydroxyacyl-CoA dehydrogenase type-2 (EC 1.1.1.35) (17-beta-hydroxysteroid dehydrogenase 10) (17-beta-HSD 10) (EC 1.1.1.51) (3-hydroxy-2-methylbutyryl-CoA dehydrogenase) (EC 1.1.1.178) (3-hydroxyacyl-CoA dehydrogenase type II) (Endoplasmic reticulum-associated amyloid beta-peptide-binding protein) (Mitochondrial ribonuclease P protein 2) (Mitochondrial RNase P protein 2) (Short chain dehydrogen…	HSD17B10 ERAB HADH2 MRPP2 SCHAD SDR5C1 XH98G2	0.442586	0.0368173	0.0424098	High	0	77.3946	13	13	261	26.906	7.78
Q9BYD6	39S ribosomal protein L1, mitochondrial (L1mt) (MRP-L1)	MRPL1 BM-022	0.442308	0.0562766	0.0577229	High	0	26.4615	7	7	325	36.885	8.78
P49411	Elongation factor Tu, mitochondrial (EF-Tu) (P43)	TUFM	0.44107	0.0349513	0.0407943	High	0	58.6283	25	25	452	49.51	7.61
Q7KZN9	Cytochrome c oxidase assembly protein COX15 homolog	COX15	0.440548	0.0736226	0.0708186	High	0	9.7561	3	3	410	46	9.82
Q86UX7	Fermitin family homolog 3 (Kindlin-3) (MIG2-like protein) (Unc-112-related protein 2)	FERMT3 KIND3 MIG2B URP2	0.431542	0.0416267	0.0470391	High	0	42.8786	20	20	667	75.905	6.98
P40199	Carcinoembryonic antigen-related cell adhesion molecule 6 (Non-specific crossreacting antigen) (Normal cross-reacting antigen) (CD antigen CD66c)	CEACAM6 NCA	0.431537	0.0402431	0.045856	High	0	20.3488	5	5	344	37.172	5.82
Q9ULZ3	Apoptosis-associated speck-like protein containing a CARD (hASC) (Caspase recruitment domain-containing protein 5) (PYD and CARD domain-containing protein) (Target of methylation-induced silencing 1)	PYCARD ASC CARD5 TMS1	-0.430204	0.0512063	0.0542941	High	0	38.4615	7	7	195	21.613	6.34
P13639	Elongation factor 2 (EF-2)	EEF2 EF2	-0.430249	0.0462314	0.0504789	High	0	27.1562	21	21	858	95.277	6.83
P08195	4F2 cell-surface antigen heavy chain (4F2hc) (4F2 heavy chain antigen) (Lymphocyte activation antigen 4F2 large subunit) (Solute carrier family 3 member 2) (CD antigen CD98)	SLC3A2 MDU1	-0.434636	0.0416914	0.0470391	High	0	31.9048	20	20	630	67.952	5.01
Q13561	Dynactin subunit 2 (50 kDa dynein-associated polypeptide) (Dynactin complex 50 kDa subunit) (DCTN-50) (p50 dynamitin)	DCTN2 DCTN50	-0.436902	0.0456404	0.0502073	High	0	46.1347	17	17	401	44.204	5.21
B0I1T2	Unconventional myosin-Ig [Cleaved into: Minor histocompatibility antigen HA-2 (mHag HA-2)]	MYO1G HA2	-0.439325	0.0363472	0.0422719	High	0	36.444	28	28	1018	116.369	8.73
P61421	V-type proton ATPase subunit d 1 (V-ATPase subunit d 1) (32 kDa accessory protein) (V-ATPase 40 kDa accessory protein) (V-ATPase AC39 subunit) (p39) (Vacuolar proton pump subunit d 1)	ATP6V0D1 ATP6D VPATPD	-0.439624	0.0335173	0.0399209	High	0	45.2991	15	13	351	40.303	5
Q9BXP2	Solute carrier family 12 member 9 (Cation-chloride cotransporter 6) (hCCC6) (Cation-chloride cotransporter-interacting protein 1) (CCC-interacting protein 1) (hCIP1) (Potassium-chloride transporter 9) (WO3.3)	SLC12A9 CCC6 CIP1	-0.44045	0.0527319	0.0555104	High	0	14.9891	10	9	914	96.049	8.07
P60903	Protein S100-A10 (Calpactin I light chain) (Calpactin-1 light chain) (Cellular ligand of annexin II) (S100 calcium-binding protein A10) (p10 protein) (p11)	S100A10 ANX2LG CAL1L CLP11	-0.442699	0.0365055	0.0422719	High	0	91.7526	10	10	97	11.196	7.37
Q14258	E3 ubiquitin/ISG15 ligase TRIM25 (EC 6.3.2.n3) (Estrogen-responsive finger protein) (RING finger protein 147) (RING-type E3 ubiquitin transferase) (EC 2.3.2.27) (Tripartite motif-containing protein 25) (Ubiquitin/ISG15-conjugating enzyme TRIM25) (Zinc finger protein 147)	TRIM25 EFP RNF147 ZNF147	-0.443544	0.0345367	0.0404176	High	0	23.3333	13	13	630	70.928	8.09
Q9Y371	Endophilin-B1 (Bax-interacting factor 1) (Bif-1) (SH3 domain-containing GRB2-like protein B1)	SH3GLB1 KIAA0491 CGI-61	-0.45117	0.0527101	0.0555104	High	0	33.6986	11	10	365	40.771	6.04
Q13596	Sorting nexin-1	SNX1	-0.452676	0.0337848	0.0400705	High	0	20.4981	10	9	522	59.033	5.15
P60866	40S ribosomal protein S20	RPS20	-0.455718	0.0329323	0.0393778	High	0	28.5714	4	4	119	13.364	9.94
P05556	Integrin beta-1 (Fibronectin receptor subunit beta) (Glycoprotein IIa) (GPIIA) (VLA-4 subunit beta) (CD antigen CD29)	ITGB1 FNRB MDF2 MSK12	-0.456568	0.0299253	0.0365775	High	0	16.5414	13	13	798	88.357	5.39
Q9Y2Q5	Ragulator complex protein LAMTOR2 (Endosomal adaptor protein p14) (Late endosomal/lysosomal Mp1-interacting protein) (Late endosomal/lysosomal adaptor and MAPK and MTOR activator 2) (Mitogen-activated protein-binding protein-interacting protein) (MAPBP-interacting protein) (Roadblock domain-containing protein 3)	LAMTOR2 MAPBPIP ROBLD3 HSPC003	-0.457198	0.0439676	0.0490576	High	0	51.2	5	5	125	13.499	5.4
Q16543	Hsp90 co-chaperone Cdc37 (Hsp90 chaperone protein kinase-targeting subunit) (p50Cdc37) [Cleaved into: Hsp90 co-chaperone Cdc37, N-terminally processed]	CDC37 CDC37A	-0.457736	0.0345115	0.0404176	High	0	35.1852	15	15	378	44.44	5.25
Q9BWS9	Chitinase domain-containing protein 1 (Stabilin-1-interacting chitinase-like protein) (SI-CLP)	CHID1 GL008 PSEC0104 SB139	-0.458702	0.0500531	0.0531996	High	0	32.57	10	10	393	44.912	8.63
P20645	Cation-dependent mannose-6-phosphate receptor (CD Man-6-P receptor) (CD-MPR) (46 kDa mannose 6-phosphate receptor) (MPR 46)	M6PR MPR46 MPRD	-0.463301	0.0344171	0.0404176	High	0	33.574	9	9	277	30.973	5.83
Q14254	Flotillin-2 (Epidermal surface antigen) (ESA) (Membrane component chromosome 17 surface marker 1)	FLOT2 ESA1 M17S1	-0.464017	0.025692	0.0328683	High	0	54.2056	19	19	428	47.035	5.25
P62241	40S ribosomal protein S8	RPS8 OK/SW-cl.83	-0.464147	0.0273762	0.0343197	High	0	44.7115	11	11	208	24.19	10.32
Q9H8Y8	Golgi reassembly-stacking protein 2 (GRS2) (Golgi phosphoprotein 6) (GOLPH6) (Golgi reassembly-stacking protein of 55 kDa) (GRASP55) (p59)	GORASP2 GOLPH6	-0.464406	0.0313217	0.0378636	High	0	25.4425	8	8	452	47.116	4.82
Q9UEW3	Macrophage receptor MARCO (Macrophage receptor with collagenous structure) (Scavenger receptor class A member 2)	MARCO SCARA2	-0.465167	0.0238137	0.0315621	High	0	11.9231	5	5	520	52.625	8.78
P37108	Signal recognition particle 14 kDa protein (SRP14) (18 kDa Alu RNA-binding protein)	SRP14	-0.46623	0.0342054	0.0403518	High	0	49.2647	8	8	136	14.561	10.04
Q86UP2	Kinectin (CG-1 antigen) (Kinesin receptor)	KTN1 CG1 KIAA0004	-0.466241	0.0254435	0.0327474	High	0	40.3832	49	49	1357	156.179	5.64
Q27J81	Inverted formin-2 (HBEBP2-binding protein C)	INF2 C14orf151 C14orf173	-0.467526	0.0292669	0.0360733	High	0	23.8591	24	23	1249	135.54	5.38
Q5SSJ5	Heterochromatin protein 1-binding protein 3 (Protein HP1-BP74)	HP1BP3	-0.468254	0.0222622	0.0301413	High	0	29.2948	19	19	553	61.169	9.67
P23588	Eukaryotic translation initiation factor 4B (eIF-4B)	EIF4B	-0.470819	0.0339266	0.0401305	High	0	11.1293	6	6	611	69.11	5.73
P01920	HLA class II histocompatibility antigen, DQ beta 1 chain (MHC class II antigen DQB1)	HLA-DQB1 HLA-DQB	-0.471542	0.0374764	0.0429442	High	0	44.8276	11	11	261	29.972	7.25
Q13217	DnaJ homolog subfamily C member 3 (Endoplasmic reticulum DNA J domain-containing protein 6) (ER-resident protein ERdj6) (ERdj6) (Interferon-induced, double-stranded RNA-activated protein kinase inhibitor) (Protein kinase inhibitor of 58 kDa) (Protein kinase inhibitor p58)	DNAJC3 P58IPK PRKRI	-0.471802	0.0284383	0.0353491	High	0	39.4841	17	17	504	57.544	6.15
P30044	Peroxiredoxin-5, mitochondrial (EC 1.11.1.15) (Alu corepressor 1) (Antioxidant enzyme B166) (AOEB166) (Liver tissue 2D-page spot 71B) (PLP) (Peroxiredoxin V) (Prx-V) (Peroxisomal antioxidant enzyme) (TPx type VI) (Thioredoxin peroxidase PMP20) (Thioredoxin reductase)	PRDX5 ACR1 SBBI10	-0.474283	0.0242542	0.0319535	High	0	45.3271	11	11	214	22.073	8.7
P10644	cAMP-dependent protein kinase type I-alpha regulatory subunit (Tissue-specific extinguisher 1) (TSE1) [Cleaved into: cAMP-dependent protein kinase type I-alpha regulatory subunit, N-terminally processed]	PRKAR1A PKR1 PRKAR1 TSE1	-0.474402	0.0328562	0.0393778	High	0	37.7953	12	10	381	42.955	5.35
Q9UL46	Proteasome activator complex subunit 2 (11S regulator complex subunit beta) (REG-beta) (Activator of multicatalytic protease subunit 2) (Proteasome activator 28 subunit beta) (PA28b) (PA28beta)	PSME2	-0.475997	0.022512	0.0303072	High	0	54.3933	12	12	239	27.384	5.73
P25398	40S ribosomal protein S12	RPS12	-0.481574	0.0440378	0.0490576	High	0	35.6061	5	5	132	14.505	7.21
O15260	Surfeit locus protein 4	SURF4 SURF-4	-0.483785	0.0251408	0.0327474	High	0	22.6766	5	5	269	30.374	7.78
P28676	Grancalcin	GCA GCL	-0.484699	0.0198594	0.0273938	High	0	18.4332	5	5	217	23.994	5.21
P61204	ADP-ribosylation factor 3	ARF3	-0.485159	0.0259149	0.0328871	High	0	56.3536	10	6	181	20.588	7.43
P16070	CD44 antigen (CDw44) (Epican) (Extracellular matrix receptor III) (ECMR-III) (GP90 lymphocyte homing/adhesion receptor) (HUTCH-I) (Heparan sulfate proteoglycan) (Hermes antigen) (Hyaluronate receptor) (Phagocytic glycoprotein 1) (PGP-1) (Phagocytic glycoprotein I) (PGP-I) (CD antigen CD44)	CD44 LHR MDU2 MDU3 MIC4	-0.487844	0.0190437	0.0264344	High	0	13.2075	10	10	742	81.487	5.33
P06753	Tropomyosin alpha-3 chain (Gamma-tropomyosin) (Tropomyosin-3) (Tropomyosin-5) (hTM5)	TPM3	-0.489145	0.017724	0.0252395	High	0	41.7544	26	10	285	32.93	4.72
Q99439	Calponin-2 (Calponin H2, smooth muscle) (Neutral calponin)	CNN2	-0.490378	0.0189451	0.0264021	High	0	26.2136	7	7	309	33.675	7.33
Q09666	Neuroblast differentiation-associated protein AHNAK (Desmoyokin)	AHNAK PM227	-0.490935	0.0169528	0.0244579	High	0	78.1154	308	307	5890	628.699	6.15
P50151	Guanine nucleotide-binding protein G(I)/G(S)/G(O) subunit gamma-10	GNG10 GNGT10	-0.491814	0.0287659	0.0356556	High	0	45.5882	4	4	68	7.201	7.85
P20591	Interferon-induced GTP-binding protein Mx1 (Interferon-induced protein p78) (IFI-78K) (Interferon-regulated resistance GTP-binding protein MxA) (Myxoma resistance protein 1) (Myxovirus resistance protein 1) [Cleaved into: Interferon-induced GTP-binding protein Mx1, N-terminally processed]	MX1	-0.492859	0.0189604	0.0264021	High	0	32.6284	18	18	662	75.473	5.83
O95197	Reticulon-3 (Homolog of ASY protein) (HAP) (Neuroendocrine-specific protein-like 2) (NSP-like protein 2) (Neuroendocrine-specific protein-like II) (NSP-like protein II) (NSPLII)	RTN3 ASYIP NSPL2	-0.49409	0.0162571	0.0238604	High	0	2.81008	4	3	1032	112.541	4.96
O43760	Synaptogyrin-2 (Cellugyrin)	SYNGR2 UNQ352/PRO615	-0.494873	0.016851	0.024391	High	0	16.0714	4	4	224	24.794	4.94
P35998	26S protease regulatory subunit 7 (26S proteasome AAA-ATPase subunit RPT1) (Proteasome 26S subunit ATPase 2) (Protein MSS1)	PSMC2 MSS1	-0.495613	0.0253167	0.0327474	High	0	29.0993	11	11	433	48.603	5.95
P62333	26S protease regulatory subunit 10B (26S proteasome AAA-ATPase subunit RPT4) (Proteasome 26S subunit ATPase 6) (Proteasome subunit p42)	PSMC6 SUG2	-0.49728	0.0311269	0.0377317	High	0	29.563	9	9	389	44.145	7.49
P21695	Glycerol-3-phosphate dehydrogenase [NAD(+)], cytoplasmic (GPD-C) (GPDH-C) (EC 1.1.1.8)	GPD1	-0.50048	0.0138037	0.0211637	High	0	55.3009	18	18	349	37.543	6.18
P51688	N-sulphoglucosamine sulphohydrolase (EC 3.10.1.1) (Sulfoglucosamine sulfamidase) (Sulphamidase)	SGSH HSS	-0.500663	0.0282709	0.0352405	High	0	14.1434	6	6	502	56.659	6.95
P82979	SAP domain-containing ribonucleoprotein (Cytokine-induced protein of 29 kDa) (Nuclear protein Hcc-1) (Proliferation-associated cytokine-inducible protein CIP29)	SARNP HCC1 HSPC316	-0.504013	0.0225225	0.0303072	High	0	29.0476	6	6	210	23.656	6.42
P67936	Tropomyosin alpha-4 chain (TM30p1) (Tropomyosin-4)	TPM4	-0.504896	0.0131873	0.0203605	High	0	64.5161	33	18	248	28.504	4.69
P05023	Sodium/potassium-transporting ATPase subunit alpha-1 (Na(+)/K(+) ATPase alpha-1 subunit) (EC 3.6.3.9) (Sodium pump subunit alpha-1)	ATP1A1	-0.505455	0.0146396	0.0219856	High	0	26.1975	26	26	1023	112.824	5.49
P35268	60S ribosomal protein L22 (EBER-associated protein) (EAP) (Epstein-Barr virus small RNA-associated protein) (Heparin-binding protein HBp15)	RPL22	-0.509238	0.0168409	0.024391	High	0	39.0625	3	3	128	14.778	9.19
P78371	T-complex protein 1 subunit beta (TCP-1-beta) (CCT-beta)	CCT2 99D8.1 CCTB	-0.509986	0.0165556	0.0242023	High	0	50.2804	22	22	535	57.452	6.46
P60228	Eukaryotic translation initiation factor 3 subunit E (eIF3e) (Eukaryotic translation initiation factor 3 subunit 6) (Viral integration site protein INT-6 homolog) (eIF-3 p48)	EIF3E EIF3S6 INT6	-0.511256	0.0251829	0.0327474	High	0	32.5843	14	14	445	52.187	6.04
Q9Y2Q3	Glutathione S-transferase kappa 1 (EC 2.5.1.18) (GST 13-13) (GST class-kappa) (GSTK1-1) (hGSTK1) (Glutathione S-transferase subunit 13)	GSTK1 HDCMD47P	-0.511309	0.0127009	0.0199417	High	0	61.5044	12	12	226	25.48	8.41
O14950	Myosin regulatory light chain 12B (MLC-2A) (MLC-2) (Myosin regulatory light chain 2-B, smooth muscle isoform) (Myosin regulatory light chain 20 kDa) (MLC20) (Myosin regulatory light chain MRLC2) (SHUJUN-1)	MYL12B MRLC2 MYLC2B	-0.511381	0.0127923	0.0199417	High	0	59.8837	10	10	172	19.767	4.84
Q8IUR0	Trafficking protein particle complex subunit 5	TRAPPC5	-0.51147	0.0307445	0.0374747	High	0	28.1915	4	4	188	20.77	9.66
Q13586	Stromal interaction molecule 1	STIM1 GOK	-0.511586	0.0118369	0.0188916	High	0	27.1533	18	18	685	77.375	6.67
Q02543	60S ribosomal protein L18a	RPL18A	-0.511795	0.0227007	0.0304539	High	0	37.5	9	9	176	20.749	10.71
O75352	Mannose-P-dolichol utilization defect 1 protein (Suppressor of Lec15 and Lec35 glycosylation mutation homolog) (SL15)	MPDU1	-0.51484	0.0231946	0.0310219	High	0	9.7166	2	2	247	26.62	8.94
O14879	Interferon-induced protein with tetratricopeptide repeats 3 (IFIT-3) (CIG49) (ISG-60) (Interferon-induced 60 kDa protein) (IFI-60K) (Interferon-induced protein with tetratricopeptide repeats 4) (IFIT-4) (Retinoic acid-induced gene G protein) (P60) (RIG-G)	IFIT3 CIG-49 IFI60 IFIT4 ISG60	-0.515367	0.0248528	0.0326444	High	0	10.6122	5	5	490	55.95	5.2
Q04917	14-3-3 protein eta (Protein AS1)	YWHAH YWHA1	-0.517874	0.0127804	0.0199417	High	0	42.6829	14	10	246	28.201	4.84
Q9BZD2	Equilibrative nucleoside transporter 3 (hENT3) (Solute carrier family 29 member 3)	SLC29A3 ENT3 UNQ717/PRO1380	-0.519325	0.0162675	0.0238604	High	0	3.78947	2	2	475	51.781	7.78
O94905	Erlin-2 (Endoplasmic reticulum lipid raft-associated protein 2) (Stomatin-prohibitin-flotillin-HflC/K domain-containing protein 2) (SPFH domain-containing protein 2)	ERLIN2 C8orf2 SPFH2 UNQ2441/PRO5003/PRO9924	-0.520756	0.0129409	0.0200504	High	0	41.0029	13	9	339	37.815	5.62
Q96A33	Coiled-coil domain-containing protein 47	CCDC47 GK001 MSTP041 PSEC0077	-0.520769	0.0128254	0.0199417	High	0	26.501	12	12	483	55.838	4.87
P26373	60S ribosomal protein L13 (Breast basic conserved protein 1)	RPL13 BBC1 OK/SW-cl.46	-0.522645	0.0112486	0.0183321	High	0	37.4408	11	11	211	24.247	11.65
P61586	Transforming protein RhoA (Rho cDNA clone 12) (h12)	RHOA ARH12 ARHA RHO12	-0.522728	0.0114764	0.0185658	High	0	55.4404	8	8	193	21.754	6.1
Q00765	Receptor expression-enhancing protein 5 (Polyposis locus protein 1) (Protein TB2)	REEP5 C5orf18 DP1 TB2	-0.524276	0.0118495	0.0188916	High	0	26.9841	10	10	189	21.479	8.1
O60664	Perilipin-3 (47 kDa mannose 6-phosphate receptor-binding protein) (47 kDa MPR-binding protein) (Cargo selection protein TIP47) (Mannose-6-phosphate receptor-binding protein 1) (Placental protein 17) (PP17)	PLIN3 M6PRBP1 TIP47	-0.5243	0.0175731	0.0251059	High	0	50.4608	16	16	434	47.046	5.44
P36578	60S ribosomal protein L4 (60S ribosomal protein L1)	RPL4 RPL1	-0.525927	0.00931498	0.0158869	High	0	51.0539	25	25	427	47.667	11.06
Q8WYA6	Beta-catenin-like protein 1 (Nuclear-associated protein) (NAP) (Testis development protein NYD-SP19)	CTNNBL1 C20orf33 PP8304	-0.526203	0.0261582	0.0329934	High	0	7.46004	4	4	563	65.132	5.05
P54709	Sodium/potassium-transporting ATPase subunit beta-3 (Sodium/potassium-dependent ATPase subunit beta-3) (ATPB-3) (CD antigen CD298)	ATP1B3	-0.527318	0.0259345	0.0328871	High	0	28.3154	6	6	279	31.492	8.35
Q07020	60S ribosomal protein L18	RPL18	-0.52857	0.0145067	0.0219358	High	0	45.2128	8	8	188	21.621	11.72
P42766	60S ribosomal protein L35	RPL35	-0.529851	0.00841594	0.0147186	High	0	42.2764	8	7	123	14.543	11.05
P14174	Macrophage migration inhibitory factor (MIF) (EC 5.3.2.1) (Glycosylation-inhibiting factor) (GIF) (L-dopachrome isomerase) (L-dopachrome tautomerase) (EC 5.3.3.12) (Phenylpyruvate tautomerase)	MIF GLIF MMIF	-0.53023	0.0178672	0.0253614	High	0.000951475	9.56522	1	1	115	12.468	7.88
O00299	Chloride intracellular channel protein 1 (Chloride channel ABP) (Nuclear chloride ion channel 27) (NCC27) (Regulatory nuclear chloride ion channel protein) (hRNCC)	CLIC1 G6 NCC27	-0.533365	0.0121515	0.0191804	High	0	39.0041	7	7	241	26.906	5.17
P11117	Lysosomal acid phosphatase (LAP) (EC 3.1.3.2)	ACP2	-0.533852	0.00978749	0.0165283	High	0	23.8771	10	10	423	48.313	6.74
Q7KZF4	Staphylococcal nuclease domain-containing protein 1 (100 kDa coactivator) (EBNA2 coactivator p100) (Tudor domain-containing protein 11) (p100 co-activator)	SND1 TDRD11	-0.537053	0.00768092	0.0138322	High	0	37.5824	29	29	910	101.934	7.17
P23396	40S ribosomal protein S3 (EC 4.2.99.18)	RPS3 OK/SW-cl.26	-0.539475	0.00832455	0.014652	High	0	74.4856	17	17	243	26.671	9.66
P08631	Tyrosine-protein kinase HCK (EC 2.7.10.2) (Hematopoietic cell kinase) (Hemopoietic cell kinase) (p59-HCK/p60-HCK) (p59Hck) (p61Hck)	HCK	-0.546101	0.00595668	0.0111063	High	0	38.0228	17	13	526	59.562	6.7
Q8TC12	Retinol dehydrogenase 11 (EC 1.1.1.300) (Androgen-regulated short-chain dehydrogenase/reductase 1) (HCV core-binding protein HCBP12) (Prostate short-chain dehydrogenase/reductase 1) (Retinal reductase 1) (RalR1) (Short chain dehydrogenase/reductase family 7C member 1)	RDH11 ARSDR1 PSDR1 SDR7C1 CGI-82	-0.546531	0.0138928	0.0212263	High	0	29.5597	8	8	318	35.363	8.82
O43399	Tumor protein D54 (hD54) (Tumor protein D52-like 2)	TPD52L2	-0.54794	0.0121614	0.0191804	High	0	45.6311	8	8	206	22.224	5.36
P39019	40S ribosomal protein S19	RPS19	-0.55015	0.00770158	0.0138322	High	0	51.0345	12	12	145	16.051	10.32
P52272	Heterogeneous nuclear ribonucleoprotein M (hnRNP M)	HNRNPM HNRPM NAGR1	-0.550394	0.00650175	0.0119206	High	0	40.411	28	28	730	77.464	8.7
Q14974	Importin subunit beta-1 (Importin-90) (Karyopherin subunit beta-1) (Nuclear factor p97) (Pore targeting complex 97 kDa subunit) (PTAC97)	KPNB1 NTF97	-0.55375	0.0081368	0.0144955	High	0	20.7763	14	14	876	97.108	4.78
P12314	High affinity immunoglobulin gamma Fc receptor I (IgG Fc receptor I) (Fc-gamma RI) (FcRI) (Fc-gamma RIA) (FcgammaRIa) (CD antigen CD64)	FCGR1A FCG1 FCGR1 IGFR1	-0.556271	0.01706	0.0245321	High	0	13.369	6	6	374	42.605	7.97
Q9NQC3	Reticulon-4 (Foocen) (Neurite outgrowth inhibitor) (Nogo protein) (Neuroendocrine-specific protein) (NSP) (Neuroendocrine-specific protein C homolog) (RTN-x) (Reticulon-5)	RTN4 KIAA0886 NOGO My043 SP1507	-0.559193	0.00531246	0.0102079	High	0	11.2416	8	8	1192	129.851	4.5
P04233	HLA class II histocompatibility antigen gamma chain (HLA-DR antigens-associated invariant chain) (Ia antigen-associated invariant chain) (Ii) (p33) (CD antigen CD74)	CD74 DHLAG	-0.559614	0.00529821	0.0102079	High	0	48.3108	13	13	296	33.494	8.44
Q9Y6K5	2'-5'-oligoadenylate synthase 3 ((2-5')oligo(A) synthase 3) (2-5A synthase 3) (EC 2.7.7.84) (p100 OAS) (p100OAS)	OAS3 P/OKcl.4	-0.56104	0.0104927	0.0172278	High	0	8.46366	9	9	1087	121.093	8.4
P61769	Beta-2-microglobulin [Cleaved into: Beta-2-microglobulin form pI 5.3]	B2M CDABP0092 HDCMA22P	-0.566106	0.00550378	0.0104388	High	0	62.1849	7	7	119	13.706	6.52
P62266	40S ribosomal protein S23	RPS23	-0.568462	0.0148808	0.0221964	High	0	34.2657	7	7	143	15.798	10.49
Q15365	Poly(rC)-binding protein 1 (Alpha-CP1) (Heterogeneous nuclear ribonucleoprotein E1) (hnRNP E1) (Nucleic acid-binding protein SUB2.3)	PCBP1	-0.57184	0.0103385	0.0170727	High	0	33.1461	7	4	356	37.474	7.09
P46778	60S ribosomal protein L21	RPL21	-0.574041	0.00429347	0.0090394	High	0	32.5	8	8	160	18.553	10.49
Q92896	Golgi apparatus protein 1 (CFR-1) (Cysteine-rich fibroblast growth factor receptor) (E-selectin ligand 1) (ESL-1) (Golgi sialoglycoprotein MG-160)	GLG1 CFR1 ESL1 MG160	-0.575075	0.00644443	0.0118649	High	0	15.6064	19	19	1179	134.464	6.9
Q9BUP3	Oxidoreductase HTATIP2 (EC 1.1.1.-) (30 kDa HIV-1 TAT-interacting protein) (HIV-1 TAT-interactive protein 2)	HTATIP2 CC3 TIP30	-0.575991	0.00435782	0.00909257	High	0	54.9587	16	16	242	27.032	8.38
Q86Y82	Syntaxin-12	STX12	-0.577428	0.00462335	0.00941847	High	0	41.3043	10	10	276	31.622	5.59
P62136	Serine/threonine-protein phosphatase PP1-alpha catalytic subunit (PP-1A) (EC 3.1.3.16)	PPP1CA PPP1A	-0.581543	0.00401769	0.00854051	High	0	28.1818	8	3	330	37.488	6.33
Q06323	Proteasome activator complex subunit 1 (11S regulator complex subunit alpha) (REG-alpha) (Activator of multicatalytic protease subunit 1) (Interferon gamma up-regulated I-5111 protein) (IGUP I-5111) (Proteasome activator 28 subunit alpha) (PA28a) (PA28alpha)	PSME1 IFI5111	-0.582329	0.00370225	0.00794675	High	0	63.0522	15	15	249	28.705	6.02
Q96KP1	Exocyst complex component 2 (Exocyst complex component Sec5)	EXOC2 SEC5 SEC5L1	-0.586094	0.00845744	0.0147186	High	0	11.9048	10	10	924	104	6.9
P13796	Plastin-2 (L-plastin) (LC64P) (Lymphocyte cytosolic protein 1) (LCP-1)	LCP1 PLS2	-0.592707	0.00249123	0.00559364	High	0	68.8995	39	39	627	70.244	5.43
P02787	Serotransferrin (Transferrin) (Beta-1 metal-binding globulin) (Siderophilin)	TF PRO1400	-0.593091	0.00285981	0.00629194	High	0	43.8395	30	30	698	77.014	7.12
P02786	Transferrin receptor protein 1 (TR) (TfR) (TfR1) (Trfr) (T9) (p90) (CD antigen CD71) [Cleaved into: Transferrin receptor protein 1, serum form (sTfR)]	TFRC	-0.594302	0.00265928	0.00593985	High	0	56.3158	40	40	760	84.818	6.61
P23246	Splicing factor, proline- and glutamine-rich (100 kDa DNA-pairing protein) (hPOMp100) (DNA-binding p52/p100 complex, 100 kDa subunit) (Polypyrimidine tract-binding protein-associated-splicing factor) (PSF) (PTB-associated-splicing factor)	SFPQ PSF	-0.597161	0.00244909	0.00555496	High	0	23.338	18	17	707	76.102	9.44
P05787	Keratin, type II cytoskeletal 8 (Cytokeratin-8) (CK-8) (Keratin-8) (K8) (Type-II keratin Kb8)	KRT8 CYK8	-0.600016	0.00277359	0.00616389	High	0	57.764	34	23	483	53.671	5.59
P33897	ATP-binding cassette sub-family D member 1 (Adrenoleukodystrophy protein) (ALDP)	ABCD1 ALD	-0.600328	0.00249157	0.00559364	High	0	17.5839	10	10	745	82.885	8.95
Q16563	Synaptophysin-like protein 1 (Pantophysin)	SYPL1 SYPL	-0.601099	0.00349097	0.00760453	High	0	10.0386	2	2	259	28.547	8.43
Q6DD88	Atlastin-3 (EC 3.6.5.-)	ATL3	-0.604543	0.00213535	0.00505166	High	0	56.0074	24	24	541	60.503	5.66
P41218	Myeloid cell nuclear differentiation antigen	MNDA	-0.606721	0.00190997	0.00464329	High	0	45.7002	20	20	407	45.807	9.76
P16435	NADPH--cytochrome P450 reductase (CPR) (P450R) (EC 1.6.2.4)	POR CYPOR	-0.607577	0.00189528	0.00463317	High	0	59.675	39	39	677	76.641	5.58
Q9BTV4	Transmembrane protein 43 (Protein LUMA)	TMEM43 UNQ2564/PRO6244	-0.610731	0.00244733	0.00555496	High	0	47.5	15	15	400	44.847	8.13
P62750	60S ribosomal protein L23a	RPL23A	-0.611088	0.00224596	0.00522899	High	0	51.9231	12	12	156	17.684	10.45
P32942	Intercellular adhesion molecule 3 (ICAM-3) (CDw50) (ICAM-R) (CD antigen CD50)	ICAM3	-0.611775	0.00827634	0.0146257	High	0	6.39854	4	4	547	59.503	5.43
P83731	60S ribosomal protein L24 (60S ribosomal protein L30)	RPL24	-0.614306	0.00166181	0.00410808	High	0	22.9299	4	4	157	17.768	11.25
P29692	Elongation factor 1-delta (EF-1-delta) (Antigen NY-CO-4)	EEF1D EF1D	-0.616984	0.00210738	0.00501243	High	0	32.7402	9	7	281	31.103	5.01
Q9UJY4	ADP-ribosylation factor-binding protein GGA2 (Gamma-adaptin-related protein 2) (Golgi-localized, gamma ear-containing, ARF-binding protein 2) (VHS domain and ear domain of gamma-adaptin) (Vear)	GGA2 KIAA1080	-0.619398	0.00229853	0.00532322	High	0	13.2137	8	7	613	67.108	6.55
P62081	40S ribosomal protein S7	RPS7	-0.620843	0.00134102	0.00347107	High	0	46.9072	11	11	194	22.113	10.1
P01876	Ig alpha-1 chain C region	IGHA1	-0.624917	0.00115583	0.00315897	High	0	20.3966	7	7	353	37.631	6.51
Q92828	Coronin-2A (IR10) (WD repeat-containing protein 2)	CORO2A IR10 WDR2	-0.625768	0.00390387	0.00833884	High	0	18.0952	11	10	525	59.725	8.05
O60493	Sorting nexin-3 (Protein SDP3)	SNX3	-0.631115	0.00107384	0.00300966	High	0	37.037	6	5	162	18.751	8.66
O00303	Eukaryotic translation initiation factor 3 subunit F (eIF3f) (Deubiquitinating enzyme eIF3f) (EC 3.4.19.12) (Eukaryotic translation initiation factor 3 subunit 5) (eIF-3-epsilon) (eIF3 p47)	EIF3F EIF3S5	-0.631538	0.00130486	0.00343321	High	0	26.3305	7	7	357	37.54	5.45
P61018	Ras-related protein Rab-4B	RAB4B PP1596	-0.6318	0.00547179	0.010423	High	0	34.7418	7	4	213	23.572	6.06
P05387	60S acidic ribosomal protein P2 (Renal carcinoma antigen NY-REN-44)	RPLP2 D11S2243E RPP2	-0.642218	0.00201941	0.00485569	High	0	77.3913	8	8	115	11.658	4.54
P30050	60S ribosomal protein L12	RPL12	-0.643085	0.00094796	0.00269037	High	0	63.6364	8	8	165	17.808	9.42
Q05655	Protein kinase C delta type (EC 2.7.11.13) (Tyrosine-protein kinase PRKCD) (EC 2.7.10.2) (nPKC-delta) [Cleaved into: Protein kinase C delta type regulatory subunit; Protein kinase C delta type catalytic subunit (Sphingosine-dependent protein kinase-1) (SDK1)]	PRKCD	-0.644823	0.00449693	0.00928996	High	0	15.2367	10	10	676	77.455	7.75
P46781	40S ribosomal protein S9	RPS9	-0.651196	0.000727819	0.00213506	High	0	45.8763	15	15	194	22.578	10.65
P40429	60S ribosomal protein L13a (23 kDa highly basic protein)	RPL13A	-0.652932	0.000827118	0.00237878	High	0	31.0345	9	9	203	23.562	10.93
P61916	Epididymal secretory protein E1 (Human epididymis-specific protein 1) (He1) (Niemann-Pick disease type C2 protein)	NPC2 HE1	-0.653655	0.000702182	0.00211402	High	0	48.3444	10	10	151	16.559	7.65
O14657	Torsin-1B (Torsin ATPase-1B) (EC 3.6.4.-) (Torsin family 1 member B)	TOR1B DQ1 FKSG18	-0.653812	0.000706236	0.00211402	High	0	35.4167	11	11	336	37.955	8.54
P08727	Keratin, type I cytoskeletal 19 (Cytokeratin-19) (CK-19) (Keratin-19) (K19)	KRT19	-0.655003	0.00131788	0.00343321	High	0	71.25	29	20	400	44.079	5.14
P61106	Ras-related protein Rab-14	RAB14	-0.658709	0.00137259	0.00353201	High	0	64.6512	13	11	215	23.882	6.21
P18124	60S ribosomal protein L7	RPL7	-0.664071	0.000632475	0.00195994	High	0	54.8387	18	18	248	29.207	10.65
P61353	60S ribosomal protein L27	RPL27	-0.664911	0.000458265	0.00160038	High	0	53.6765	8	8	136	15.788	10.56
P31946	14-3-3 protein beta/alpha (Protein 1054) (Protein kinase C inhibitor protein 1) (KCIP-1) [Cleaved into: 14-3-3 protein beta/alpha, N-terminally processed]	YWHAB	-0.665772	0.000512481	0.00172141	High	0	52.0325	12	4	246	28.065	4.83
P24534	Elongation factor 1-beta (EF-1-beta)	EEF1B2 EEF1B EF1B	-0.666322	0.000643939	0.0019677	High	0	37.3333	9	7	225	24.748	4.67
O00571	ATP-dependent RNA helicase DDX3X (EC 3.6.4.13) (DEAD box protein 3, X-chromosomal) (DEAD box, X isoform) (Helicase-like protein 2) (HLP2)	DDX3X DBX DDX3	-0.672323	0.000415012	0.0015011	High	0	37.9154	24	23	662	73.198	7.18
P00167	Cytochrome b5 (Microsomal cytochrome b5 type A) (MCB5)	CYB5A CYB5	-0.672603	0.000619511	0.00194715	High	0	49.2537	5	5	134	15.321	4.96
O75695	Protein XRP2	RP2	-0.677167	0.00048428	0.00166481	High	0	24	7	7	350	39.615	5.12
Q9H1C4	Protein unc-93 homolog B1 (Unc-93B1) (hUNC93B1)	UNC93B1 UNC93 UNC93B	-0.678672	0.00140752	0.00355945	High	0	6.19765	3	3	597	66.588	6.96
P62917	60S ribosomal protein L8	RPL8	-0.68447	0.000338487	0.00129516	High	0	26.07	10	10	257	28.007	11.03
P84098	60S ribosomal protein L19	RPL19	-0.686456	0.000374904	0.00141069	High	0	34.6939	9	8	196	23.451	11.47
P62280	40S ribosomal protein S11	RPS11	-0.69023	0.000554117	0.00183045	High	0	50	10	10	158	18.419	10.3
Q13162	Peroxiredoxin-4 (EC 1.11.1.15) (Antioxidant enzyme AOE372) (AOE37-2) (Peroxiredoxin IV) (Prx-IV) (Thioredoxin peroxidase AO372) (Thioredoxin-dependent peroxide reductase A0372)	PRDX4	-0.691316	0.000293007	0.0011938	High	0	31.7343	8	5	271	30.521	6.29
P05155	Plasma protease C1 inhibitor (C1 Inh) (C1Inh) (C1 esterase inhibitor) (C1-inhibiting factor) (Serpin G1)	SERPING1 C1IN C1NH	-0.691359	0.000278249	0.00114427	High	0	12.8	6	6	500	55.119	6.55
P49207	60S ribosomal protein L34	RPL34	-0.692631	0.000684662	0.00207771	High	0	29.0598	5	5	117	13.284	11.47
Q96S97	Myeloid-associated differentiation marker (Protein SB135)	MYADM UNQ553/PRO1110	-0.693357	0.000404294	0.00149495	High	0	10.2484	2	2	322	35.25	8.15
P61981	14-3-3 protein gamma (Protein kinase C inhibitor protein 1) (KCIP-1) [Cleaved into: 14-3-3 protein gamma, N-terminally processed]	YWHAG	-0.699624	0.000180756	0.000837234	High	0	38.4615	11	5	247	28.285	4.89
P62913	60S ribosomal protein L11 (CLL-associated antigen KW-12)	RPL11	-0.699763	0.000205058	0.000930213	High	0	29.7753	6	6	178	20.24	9.6
Q86V81	THO complex subunit 4 (Tho4) (Ally of AML-1 and LEF-1) (Aly/REF export factor) (Transcriptional coactivator Aly/REF) (bZIP-enhancing factor BEF)	ALYREF ALY BEF THOC4	-0.700657	0.000488663	0.00166685	High	0	19.0661	4	4	257	26.872	11.15
P26641	Elongation factor 1-gamma (EF-1-gamma) (eEF-1B gamma)	EEF1G EF1G PRO1608	-0.701707	0.000213472	0.000948819	High	0	29.2906	15	15	437	50.087	6.67
Q15646	2'-5'-oligoadenylate synthase-like protein (2'-5'-OAS-related protein) (2'-5'-OAS-RP) (59 kDa 2'-5'-oligoadenylate synthase-like protein) (Thyroid receptor-interacting protein 14) (TR-interacting protein 14) (TRIP-14) (p59 OASL) (p59OASL)	OASL TRIP14	-0.702586	0.00150252	0.00377798	High	0	19.6498	9	9	514	59.189	7.87
P61313	60S ribosomal protein L15	RPL15 EC45 TCBAP0781	-0.703482	0.000216428	0.000952338	High	0	50.9804	10	10	204	24.131	11.62
P50238	Cysteine-rich protein 1 (CRP-1) (Cysteine-rich heart protein) (CRHP) (hCRHP) (Cysteine-rich intestinal protein) (CRIP)	CRIP1 CRIP CRP1	-0.70363	0.00119245	0.00321907	High	0.00897227	9.09091	1	1	77	8.527	8.75
Q9Y3U8	60S ribosomal protein L36	RPL36	-0.703939	0.000755013	0.00218569	High	0	37.1429	6	5	105	12.246	11.59
O43707	Alpha-actinin-4 (Non-muscle alpha-actinin 4)	ACTN4	-0.709828	0.000178648	0.000836273	High	0	75.4116	62	41	911	104.788	5.44
P07355	Annexin A2 (Annexin II) (Annexin-2) (Calpactin I heavy chain) (Calpactin-1 heavy chain) (Chromobindin-8) (Lipocortin II) (Placental anticoagulant protein IV) (PAP-IV) (Protein I) (p36)	ANXA2 ANX2 ANX2L4 CAL1H LPC2D	-0.712812	0.000136926	0.000669454	High	0	82.0059	38	38	339	38.58	7.75
Q96CM8	Acyl-CoA synthetase family member 2, mitochondrial (EC 6.2.1.-)	ACSF2 UNQ493/PRO1009	-0.717423	0.00012693	0.000627634	High	0	22.439	13	13	615	68.081	7.55
P09668	Pro-cathepsin H [Cleaved into: Cathepsin H mini chain; Cathepsin H (EC 3.4.22.16); Cathepsin H heavy chain; Cathepsin H light chain]	CTSH CPSB	-0.719478	8.95632e-05	0.000501079	High	0	17.9104	8	8	335	37.369	8.07
Q96C19	EF-hand domain-containing protein D2 (Swiprosin-1)	EFHD2 SWS1	-0.722129	9.76484e-05	0.000517427	High	0	50	14	14	240	26.68	5.2
P62910	60S ribosomal protein L32	RPL32 PP9932	-0.722818	0.000310444	0.00124185	High	0	31.8519	7	7	135	15.85	11.33
P61254	60S ribosomal protein L26	RPL26	-0.722966	0.000737776	0.00214993	High	0	37.2414	10	3	145	17.248	10.55
Q8IWL1	Pulmonary surfactant-associated protein A2 (PSP-A) (PSPA) (SP-A) (SP-A2) (35 kDa pulmonary surfactant-associated protein) (Alveolar proteinosis protein) (Collectin-5)	SFTPA2 COLEC5 PSAP SFTP1 SFTPA SFTPA2B	-0.723702	7.69789e-05	0.000440025	High	0	29.0323	7	7	248	26.166	5.17
P37802	Transgelin-2 (Epididymis tissue protein Li 7e) (SM22-alpha homolog)	TAGLN2 KIAA0120 CDABP0035	-0.724165	9.69273e-05	0.000517427	High	0	69.8492	12	12	199	22.377	8.25
P39023	60S ribosomal protein L3 (HIV-1 TAR RNA-binding protein B) (TARBP-B)	RPL3 OK/SW-cl.32	-0.728797	9.53961e-05	0.000517427	High	0	44.4169	23	23	403	46.08	10.18
P21757	Macrophage scavenger receptor types I and II (Macrophage acetylated LDL receptor I and II) (Scavenger receptor class A member 1) (CD antigen CD204)	MSR1 SCARA1	-0.735475	7.66165e-05	0.000440025	High	0	33.0377	12	12	451	49.731	5.91
P15291	Beta-1,4-galactosyltransferase 1 (Beta-1,4-GalTase 1) (Beta4Gal-T1) (b4Gal-T1) (EC 2.4.1.-) (UDP-Gal:beta-GlcNAc beta-1,4-galactosyltransferase 1) (UDP-galactose:beta-N-acetylglucosamine beta-1,4-galactosyltransferase 1) [Cleaved into: Processed beta-1,4-galactosyltransferase 1] [Includes: Lactose synthase A protein (EC 2.4.1.22); N-acetyllactosamine synthase (EC 2.4.1.90) (Nal synthase); Beta-N-…	B4GALT1 GGTB2	-0.738259	0.000171142	0.00080975	High	0.000665779	10.0503	3	3	398	43.892	8.65
P62841	40S ribosomal protein S15 (RIG protein)	RPS15 RIG	-0.739751	0.000252981	0.00107036	High	0	35.1724	4	4	145	17.029	10.39
O95466	Formin-like protein 1 (CLL-associated antigen KW-13) (Leukocyte formin)	FMNL1 C17orf1 C17orf1B FMNL FRL1	-0.741538	0.000246021	0.00105102	High	0	25.7273	25	23	1100	121.777	5.72
P49257	Protein ERGIC-53 (ER-Golgi intermediate compartment 53 kDa protein) (Gp58) (Intracellular mannose-specific lectin MR60) (Lectin mannose-binding 1)	LMAN1 ERGIC53 F5F8D	-0.744105	4.8636e-05	0.000309931	High	0	33.3333	15	14	510	57.513	6.77
P62851	40S ribosomal protein S25	RPS25	-0.74438	0.000121972	0.000616905	High	0	44.8	7	7	125	13.734	10.11
Q8NC51	Plasminogen activator inhibitor 1 RNA-binding protein (PAI1 RNA-binding protein 1) (PAI-RBP1) (SERPINE1 mRNA-binding protein 1)	SERBP1 PAIRBP1 CGI-55	-0.753319	0.000321425	0.00125832	High	0	16.4216	9	9	408	44.938	8.65
Q08380	Galectin-3-binding protein (Basement membrane autoantigen p105) (Lectin galactoside-binding soluble 3-binding protein) (Mac-2-binding protein) (MAC2BP) (Mac-2 BP) (Tumor-associated antigen 90K)	LGALS3BP M2BP	-0.756132	3.55767e-05	0.000233804	High	0	20.1709	11	11	585	65.289	5.27
Q9Y6K0	Choline/ethanolaminephosphotransferase 1 (hCEPT1) (EC 2.7.8.1) (EC 2.7.8.2)	CEPT1 PRO1101	-0.757468	0.000126946	0.000627634	High	0	6.49038	2	2	416	46.523	8.21
O00159	Unconventional myosin-Ic (Myosin I beta) (MMI-beta) (MMIb)	MYO1C	-0.761594	0.000323141	0.00125832	High	0	15.428	14	14	1063	121.606	9.41
P46776	60S ribosomal protein L27a	RPL27A	-0.762611	1.94931e-05	0.000143008	High	0	27.7027	4	4	148	16.551	11
P62906	60S ribosomal protein L10a (CSA-19) (Neural precursor cell expressed developmentally down-regulated protein 6) (NEDD-6)	RPL10A NEDD6	-0.764707	3.25133e-05	0.000220013	High	0	33.6406	9	9	217	24.816	9.94
Q9Y624	Junctional adhesion molecule A (JAM-A) (Junctional adhesion molecule 1) (JAM-1) (Platelet F11 receptor) (Platelet adhesion molecule 1) (PAM-1) (CD antigen CD321)	F11R JAM1 JCAM UNQ264/PRO301	-0.765122	0.00014137	0.000683586	High	0	27.4247	7	7	299	32.562	7.9
O00151	PDZ and LIM domain protein 1 (C-terminal LIM domain protein 1) (Elfin) (LIM domain protein CLP-36)	PDLIM1 CLIM1 CLP36	-0.772453	2.09428e-05	0.000150763	High	0	53.7994	13	13	329	36.049	7.02
Q13724	Mannosyl-oligosaccharide glucosidase (EC 3.2.1.106) (Processing A-glucosidase I)	MOGS GCS1	-0.776907	1.30407e-05	0.000102149	High	0	34.8865	22	22	837	91.861	8.9
P02768	Serum albumin	ALB GIG20 GIG42 PRO0903 PRO1708 PRO2044 PRO2619 PRO2675 UNQ696/PRO1341	-0.780976	1.15963e-05	9.45239e-05	High	0	61.0837	36	36	609	69.321	6.28
Q9NXH8	Torsin-4A (Torsin family 4 member A)	TOR4A C9orf167	-0.781462	2.86859e-05	0.000197324	High	0	23.4043	9	9	423	46.885	9.94
P09601	Heme oxygenase 1 (HO-1) (EC 1.14.14.18)	HMOX1 HO HO1	-0.784924	1.20162e-05	9.60055e-05	High	0	55.2083	12	12	288	32.798	8.25
Q9BZQ8	Protein Niban (Cell growth-inhibiting gene 39 protein) (Protein FAM129A)	FAM129A C1orf24 NIBAN GIG39	-0.796514	1.43629e-05	0.000109248	High	0	23.0603	19	19	928	103.07	4.78
Q13228	Selenium-binding protein 1 (56 kDa selenium-binding protein) (SBP56) (SP56)	SELENBP1 SBP	-0.804341	3.97471e-06	3.99023e-05	High	0	51.6949	21	21	472	52.358	6.37
P62269	40S ribosomal protein S18 (Ke-3) (Ke3)	RPS18 D6S218E	-0.805607	3.65565e-06	3.96023e-05	High	0	62.5	16	16	152	17.708	10.99
P62263	40S ribosomal protein S14	RPS14 PRO2640	-0.806156	3.48357e-06	3.96023e-05	High	0	39.7351	5	5	151	16.263	10.05
P30533	Alpha-2-macroglobulin receptor-associated protein (Alpha-2-MRAP) (Low density lipoprotein receptor-related protein-associated protein 1) (RAP)	LRPAP1 A2MRAP	-0.809338	3.01171e-06	3.78422e-05	High	0	55.1821	26	26	357	41.441	8.78
P62244	40S ribosomal protein S15a	RPS15A OK/SW-cl.82	-0.812968	8.05444e-06	6.9455e-05	High	0	59.2308	7	7	130	14.83	10.13
Q5K4L6	Long-chain fatty acid transport protein 3 (FATP-3) (Fatty acid transport protein 3) (EC 6.2.1.-) (Solute carrier family 27 member 3) (Very long-chain acyl-CoA synthetase homolog 3) (VLCS-3)	SLC27A3 ACSVL3 FATP3 PSEC0067 UNQ367/PRO703	-0.815493	2.24897e-06	3.30019e-05	High	0	40.274	19	19	730	78.594	7.49
P08708	40S ribosomal protein S17	RPS17 RPS17L	-0.815693	3.78343e-06	3.96023e-05	High	0	45.1852	6	6	135	15.54	9.85
P27635	60S ribosomal protein L10 (Laminin receptor homolog) (Protein QM) (Tumor suppressor QM)	RPL10 DXS648E QM	-0.816049	1.58131e-06	2.483e-05	High	0	35.0467	9	9	214	24.588	10.08
P62277	40S ribosomal protein S13	RPS13	-0.81779	2.46843e-06	3.41353e-05	High	0	47.6821	10	10	151	17.212	10.54
O75915	PRA1 family protein 3 (ADP-ribosylation factor-like protein 6-interacting protein 5) (ARL-6-interacting protein 5) (Aip-5) (Cytoskeleton-related vitamin A-responsive protein) (Dermal papilla-derived protein 11) (GTRAP3-18) (Glutamate transporter EAAC1-interacting protein) (JM5) (Prenylated Rab acceptor protein 2) (Protein JWa) (Putative MAPK-activating protein PM27)	ARL6IP5 DERP11 JWA PRA2 PRAF3 HSPC127	-0.819605	5.47587e-06	5.02362e-05	High	0	27.6596	7	7	188	21.6	9.77
P61247	40S ribosomal protein S3a (v-fos transformation effector protein) (Fte-1)	RPS3A FTE1 MFTL	-0.826733	1.54272e-06	2.483e-05	High	0	63.6364	22	22	264	29.926	9.73
Q08722	Leukocyte surface antigen CD47 (Antigenic surface determinant protein OA3) (Integrin-associated protein) (IAP) (Protein MER6) (CD antigen CD47)	CD47 MER6	-0.829559	2.56216e-06	3.41353e-05	High	0	8.66873	3	3	323	35.191	7.21
P62829	60S ribosomal protein L23 (60S ribosomal protein L17)	RPL23	-0.831094	4.64694e-06	4.44808e-05	High	0	44.2857	6	6	140	14.856	10.51
P62258	14-3-3 protein epsilon (14-3-3E)	YWHAE	-0.831694	1.15382e-06	1.94626e-05	High	0	72.549	19	16	255	29.155	4.74
P46783	40S ribosomal protein S10	RPS10	-0.838804	5.99834e-07	1.14789e-05	High	0	43.0303	9	8	165	18.886	10.15
P62899	60S ribosomal protein L31	RPL31	-0.841164	4.4676e-07	9.72246e-06	High	0	52.8	8	8	125	14.454	10.54
P15880	40S ribosomal protein S2 (40S ribosomal protein S4) (Protein LLRep3)	RPS2 RPS4	-0.844526	2.49047e-06	3.41353e-05	High	0	45.7338	13	13	293	31.305	10.24
P12814	Alpha-actinin-1 (Alpha-actinin cytoskeletal isoform) (F-actin cross-linking protein) (Non-muscle alpha-actinin-1)	ACTN1	-0.848372	4.64129e-07	9.72246e-06	High	0	69.3946	58	34	892	102.993	5.41
P62249	40S ribosomal protein S16	RPS16	-0.849507	3.37871e-07	8.74874e-06	High	0	63.0137	12	12	146	16.435	10.21
P18621	60S ribosomal protein L17 (60S ribosomal protein L23) (PD-1)	RPL17	-0.851027	2.6074e-07	7.17791e-06	High	0	36.9565	7	7	184	21.383	10.17
P62861	40S ribosomal protein S30	FAU	-0.862681	4.06897e-07	9.72246e-06	High	0	20.339	3	3	59	6.644	12.15
Q13151	Heterogeneous nuclear ribonucleoprotein A0 (hnRNP A0)	HNRNPA0 HNRPA0	-0.86306	1.07431e-06	1.88331e-05	High	0	31.1475	9	7	305	30.822	9.29
P32969	60S ribosomal protein L9	RPL9 OK/SW-cl.103; RPL9P7; RPL9P8; RPL9P9	-0.870795	5.87922e-08	2.15612e-06	High	0	31.25	7	7	192	21.85	9.95
P55899	IgG receptor FcRn large subunit p51 (FcRn) (IgG Fc fragment receptor transporter alpha chain) (Neonatal Fc receptor)	FCGRT FCRN	-0.878084	2.26018e-08	9.94457e-07	High	0	36.7123	10	10	365	39.718	6.54
P62701	40S ribosomal protein S4, X isoform (SCR10) (Single copy abundant mRNA protein)	RPS4X CCG2 RPS4 SCAR	-0.888148	1.72929e-08	8.45826e-07	High	0	56.2738	16	12	263	29.579	10.15

## Sheet: e-Table 4_male
e-Table 4. Proteins significantly altered between male Smoker vs Never-smoker groups
Uniprot ID	Protein names	Gene names	p(corr)[1]	p-value	q-value	Protein FDR Confidence	Exp. q-value	Coverage	# Peptides	# Unique Peptides	# AAs	MW [kDa]	calc. pI
Q15067	Peroxisomal acyl-coenzyme A oxidase 1 (AOX) (EC 1.3.3.6) (Palmitoyl-CoA oxidase) (Straight-chain acyl-CoA oxidase) (SCOX)	ACOX1 ACOX	0.962077	3.15884e-10	2.0624e-07	High	0	53.1818	28	28	660	74.376	8.16
P07339	Cathepsin D (EC 3.4.23.5) [Cleaved into: Cathepsin D light chain; Cathepsin D heavy chain]	CTSD CPSD	0.928744	1.24664e-08	4.07912e-06	High	0	66.9903	26	26	412	44.524	6.54
O14773	Tripeptidyl-peptidase 1 (TPP-1) (EC 3.4.14.9) (Cell growth-inhibiting gene 1 protein) (Lysosomal pepstatin-insensitive protease) (LPIC) (Tripeptidyl aminopeptidase) (Tripeptidyl-peptidase I) (TPP-I)	TPP1 CLN2 GIG1 UNQ267/PRO304	0.915213	3.76074e-08	8.17999e-06	High	0	22.3801	8	8	563	61.21	6.48
P13686	Tartrate-resistant acid phosphatase type 5 (TR-AP) (EC 3.1.3.2) (Tartrate-resistant acid ATPase) (TrATPase) (Type 5 acid phosphatase)	ACP5	0.897291	2.45384e-07	2.66502e-05	High	0	36.3077	11	11	325	36.576	8.7
P50897	Palmitoyl-protein thioesterase 1 (PPT-1) (EC 3.1.2.22) (Palmitoyl-protein hydrolase 1)	PPT1 PPT	0.897144	2.12304e-07	2.66502e-05	High	0	58.4967	15	15	306	34.171	6.52
Q13510	Acid ceramidase (AC) (ACDase) (Acid CDase) (EC 3.5.1.23) (Acylsphingosine deacylase) (N-acylsphingosine amidohydrolase) (Putative 32 kDa heart protein) (PHP32) [Cleaved into: Acid ceramidase subunit alpha; Acid ceramidase subunit beta]	ASAH1 ASAH HSD-33 HSD33	0.889659	3.25476e-07	3.0302e-05	High	0	60	32	32	395	44.631	7.62
P05090	Apolipoprotein D (Apo-D) (ApoD)	APOD	0.881385	1.66545e-06	0.000136243	High	0	26.9841	5	5	189	21.262	5.15
P25774	Cathepsin S (EC 3.4.22.27)	CTSS	0.863446	2.21328e-06	0.000144238	High	0	34.4411	11	11	331	37.471	8.34
Q9HB40	Retinoid-inducible serine carboxypeptidase (EC 3.4.16.-) (Serine carboxypeptidase 1)	SCPEP1 RISC SCP1 MSTP034 UNQ265/PRO302	0.862589	2.16296e-06	0.000144238	High	0	34.7345	14	14	452	50.798	5.81
Q02338	D-beta-hydroxybutyrate dehydrogenase, mitochondrial (EC 1.1.1.30) (3-hydroxybutyrate dehydrogenase) (BDH) (Short chain dehydrogenase/reductase family 9C member 1)	BDH1 BDH SDR9C1	0.854287	1.86868e-05	0.000553341	High	0	10.2041	3	3	343	38.132	8.95
P04062	Glucosylceramidase (EC 3.2.1.45) (Acid beta-glucosidase) (Alglucerase) (Beta-glucocerebrosidase) (Beta-GC) (D-glucosyl-N-acylsphingosine glucohydrolase) (Imiglucerase)	GBA GC GLUC	0.853944	1.01202e-05	0.000422309	High	0	30.7836	13	13	536	59.678	7.61
Q9Y5L4	Mitochondrial import inner membrane translocase subunit Tim13	TIMM13 TIM13B TIMM13A TIMM13B	0.844027	9.31468e-06	0.000422309	High	0	36.8421	3	3	95	10.493	8.18
Q15056	Eukaryotic translation initiation factor 4H (eIF-4H) (Williams-Beuren syndrome chromosomal region 1 protein)	EIF4H KIAA0038 WBSCR1 WSCR1	0.841396	1.08465e-05	0.000422309	High	0	41.5323	7	7	248	27.368	7.23
P11498	Pyruvate carboxylase, mitochondrial (EC 6.4.1.1) (Pyruvic carboxylase) (PCB)	PC	0.838674	6.94922e-06	0.000377998	High	0	26.4856	22	22	1178	129.551	6.84
Q8WTS1	1-acylglycerol-3-phosphate O-acyltransferase ABHD5 (EC 2.3.1.51) (Abhydrolase domain-containing protein 5) (Lipid droplet-binding protein CGI-58)	ABHD5 NCIE2 CGI-58	0.831597	1.6021e-05	0.000497264	High	0	14.8997	4	4	349	39.071	6.61
P11182	Lipoamide acyltransferase component of branched-chain alpha-keto acid dehydrogenase complex, mitochondrial (EC 2.3.1.168) (52 kDa mitochondrial autoantigen of primary biliary cirrhosis) (Branched chain 2-oxo-acid dehydrogenase complex component E2) (BCOADC-E2) (Branched-chain alpha-keto acid dehydrogenase complex component E2) (BCKAD-E2) (BCKADE2) (Dihydrolipoamide acetyltransferase component of …	DBT BCATE2	0.824495	0.000166411	0.0025258	High	0	23.2365	12	12	482	53.453	8.51
Q9Y6N5	Sulfide:quinone oxidoreductase, mitochondrial (SQOR) (EC 1.8.5.-)	SQRDL CGI-44	0.823168	1.53521e-05	0.000497264	High	0	68.2222	32	32	450	49.929	9.11
Q9BTU6	Phosphatidylinositol 4-kinase type 2-alpha (EC 2.7.1.67) (Phosphatidylinositol 4-kinase type II-alpha)	PI4K2A	0.819891	1.94837e-05	0.000553341	High	0	49.0605	23	23	479	53.989	8.29
Q9NZK5	Adenosine deaminase CECR1 (EC 3.5.4.4) (Cat eye syndrome critical region protein 1)	CECR1 ADA2 ADGF IDGFL	0.817543	1.46139e-05	0.000497264	High	0	27.2016	13	13	511	58.895	7.91
P36776	Lon protease homolog, mitochondrial (EC 3.4.21.-) (LONHs) (Lon protease-like protein) (LONP) (Mitochondrial ATP-dependent protease Lon) (Serine protease 15)	LONP1 PRSS15	0.804011	2.39721e-05	0.000652659	High	0	37.3306	33	33	959	106.422	6.39
Q9C002	Normal mucosa of esophagus-specific gene 1 protein (Protein FOAP-11)	NMES1 C15orf48	0.794584	5.7862e-05	0.00118091	High	0	60.241	4	4	83	9.611	9.47
O75439	Mitochondrial-processing peptidase subunit beta (EC 3.4.24.64) (Beta-MPP) (P-52)	PMPCB MPPB	0.792744	4.66816e-05	0.00104636	High	0	31.0838	11	10	489	54.331	6.83
Q16822	Phosphoenolpyruvate carboxykinase [GTP], mitochondrial (PEPCK-M) (EC 4.1.1.32)	PCK2 PEPCK2	0.791113	4.8074e-05	0.00104636	High	0	46.25	26	26	640	70.685	7.62
P20702	Integrin alpha-X (CD11 antigen-like family member C) (Leu M5) (Leukocyte adhesion glycoprotein p150,95 alpha chain) (Leukocyte adhesion receptor p150,95) (CD antigen CD11c)	ITGAX CD11C	0.790909	4.96748e-05	0.00104636	High	0	26.3972	25	24	1163	127.749	6.64
Q9UHG3	Prenylcysteine oxidase 1 (EC 1.8.3.5) (Prenylcysteine lyase)	PCYOX1 KIAA0908 PCL1 UNQ597/PRO1183	0.79057	0.000175582	0.00257654	High	0	31.4851	13	13	505	56.604	6.18
P07954	Fumarate hydratase, mitochondrial (Fumarase) (EC 4.2.1.2)	FH	0.780265	0.000103677	0.0018288	High	0	48.6275	19	19	510	54.602	8.76
O75629	Protein CREG1 (Cellular repressor of E1A-stimulated genes 1)	CREG1 CREG UNQ727/PRO1409	0.779873	0.000356851	0.00446683	High	0	23.1818	5	5	220	24.059	7.59
Q14956	Transmembrane glycoprotein NMB (Transmembrane glycoprotein HGFIN)	GPNMB HGFIN NMB UNQ1725/PRO9925	0.778085	8.61842e-05	0.00160741	High	0	9.09091	5	5	572	63.882	6.64
Q6P4A8	Phospholipase B-like 1 (EC 3.1.1.-) (LAMA-like protein 1) (Lamina ancestor homolog 1) (Phospholipase B domain-containing protein 1) [Cleaved into: Phospholipase B-like 1 chain A; Phospholipase B-like 1 chain B; Phospholipase B-like 1 chain C]	PLBD1	0.76667	0.000200734	0.00278746	High	0	39.9638	17	17	553	63.214	9.06
P13473	Lysosome-associated membrane glycoprotein 2 (LAMP-2) (Lysosome-associated membrane protein 2) (CD107 antigen-like family member B) (CD antigen CD107b)	LAMP2	0.765423	0.000123276	0.00211729	High	0	16.3415	7	7	410	44.932	5.63
P31930	Cytochrome b-c1 complex subunit 1, mitochondrial (Complex III subunit 1) (Core protein I) (Ubiquinol-cytochrome-c reductase complex core protein 1)	UQCRC1	0.763088	0.000137221	0.00218435	High	0	48.125	20	19	480	52.612	6.37
P21796	Voltage-dependent anion-selective channel protein 1 (VDAC-1) (hVDAC1) (Outer mitochondrial membrane protein porin 1) (Plasmalemmal porin) (Porin 31HL) (Porin 31HM)	VDAC1 VDAC	0.761977	0.000134375	0.00218435	High	0	82.3322	19	18	283	30.754	8.54
P40199	Carcinoembryonic antigen-related cell adhesion molecule 6 (Non-specific crossreacting antigen) (Normal cross-reacting antigen) (CD antigen CD66c)	CEACAM6 NCA	0.757798	0.000177649	0.00257654	High	0	20.3488	5	5	344	37.172	5.82
P21281	V-type proton ATPase subunit B, brain isoform (V-ATPase subunit B 2) (Endomembrane proton pump 58 kDa subunit) (HO57) (Vacuolar proton pump subunit B 2)	ATP6V1B2 ATP6B2 VPP3	0.743804	0.000303849	0.00404714	High	0	61.0568	21	21	511	56.465	5.81
O96009	Napsin-A (EC 3.4.23.-) (Aspartyl protease 4) (ASP4) (Asp 4) (Napsin-1) (TA01/TA02)	NAPSA NAP1 NAPA	0.735888	0.000327611	0.00427636	High	0	19.7619	8	8	420	45.358	6.61
P38606	V-type proton ATPase catalytic subunit A (V-ATPase subunit A) (EC 3.6.3.14) (V-ATPase 69 kDa subunit) (Vacuolar ATPase isoform VA68) (Vacuolar proton pump subunit alpha)	ATP6V1A ATP6A1 ATP6V1A1 VPP2	0.733785	0.000362735	0.00446683	High	0	55.7536	32	32	617	68.26	5.52
P26440	Isovaleryl-CoA dehydrogenase, mitochondrial (IVD) (EC 1.3.8.4)	IVD	0.731468	0.000362062	0.00446683	High	0	33.5697	10	10	423	46.29	8.19
Q9NZ01	Very-long-chain enoyl-CoA reductase (EC 1.3.1.93) (Synaptic glycoprotein SC2) (Trans-2,3-enoyl-CoA reductase) (TER)	TECR GPSN2 SC2	0.731333	0.000406266	0.00473488	High	0	23.3766	9	9	308	36.011	9.45
Q6PI48	Aspartate--tRNA ligase, mitochondrial (EC 6.1.1.12) (Aspartyl-tRNA synthetase) (AspRS)	DARS2	0.729733	0.00101998	0.00887599	High	0	30.5426	17	16	645	73.516	8.02
P52789	Hexokinase-2 (EC 2.7.1.1) (Hexokinase type II) (HK II) (Muscle form hexokinase)	HK2	0.72692	0.000398816	0.00473488	High	0	38.4951	30	25	917	102.313	6.05
P38646	Stress-70 protein, mitochondrial (75 kDa glucose-regulated protein) (GRP-75) (Heat shock 70 kDa protein 9) (Mortalin) (MOT) (Peptide-binding protein 74) (PBP74)	HSPA9 GRP75 HSPA9B mt-HSP70	0.726599	0.000404174	0.00473488	High	0	67.1576	49	49	679	73.635	6.16
P49189	4-trimethylaminobutyraldehyde dehydrogenase (TMABADH) (EC 1.2.1.47) (Aldehyde dehydrogenase E3 isozyme) (Aldehyde dehydrogenase family 9 member A1) (EC 1.2.1.3) (Gamma-aminobutyraldehyde dehydrogenase) (EC 1.2.1.19) (R-aminobutyraldehyde dehydrogenase) [Cleaved into: 4-trimethylaminobutyraldehyde dehydrogenase, N-terminally processed]	ALDH9A1 ALDH4 ALDH7 ALDH9	0.724144	0.000647526	0.00630767	High	0	22.4696	11	11	494	53.767	5.87
Q02318	Sterol 26-hydroxylase, mitochondrial (EC 1.14.15.15) (5-beta-cholestane-3-alpha,7-alpha,12-alpha-triol 27-hydroxylase) (Cytochrome P-450C27/25) (Cytochrome P450 27) (Sterol 27-hydroxylase) (Vitamin D(3) 25-hydroxylase)	CYP27A1 CYP27	0.72292	0.00042228	0.00483517	High	0	57.0621	29	29	531	60.196	8.9
Q08AM6	Protein VAC14 homolog (Tax1-binding protein 2)	VAC14 TAX1BP2 TRX	0.718309	0.000697372	0.00650516	High	0	14.9616	10	10	782	87.917	6.13
Q8NI60	Atypical kinase ADCK3, mitochondrial (EC 2.7.-.-) (Chaperone activity of bc1 complex-like) (Chaperone-ABC1-like) (aarF domain-containing protein kinase 3)	ADCK3 CABC1 PP265	0.716052	0.00111766	0.00935193	High	0	7.57342	4	4	647	71.904	6.99
Q9UHW9	Solute carrier family 12 member 6 (Electroneutral potassium-chloride cotransporter 3) (K-Cl cotransporter 3)	SLC12A6 KCC3	0.714345	0.00183025	0.0135742	High	0	3.56522	4	4	1150	127.534	7.08
P04080	Cystatin-B (CPI-B) (Liver thiol proteinase inhibitor) (Stefin-B)	CSTB CST6 STFB	0.713663	0.000612407	0.00614912	High	0	70.4082	9	9	98	11.133	7.56
P00390	Glutathione reductase, mitochondrial (GR) (GRase) (EC 1.8.1.7)	GSR GLUR GRD1	0.711984	0.000569975	0.0061128	High	0	32.3755	11	11	522	56.221	8.5
P07988	Pulmonary surfactant-associated protein B (SP-B) (18 kDa pulmonary-surfactant protein) (6 kDa protein) (Pulmonary surfactant-associated proteolipid SPL(Phe))	SFTPB SFTP3	0.711542	0.000587183	0.0061128	High	0	23.622	12	12	381	42.089	5.49
P09110	3-ketoacyl-CoA thiolase, peroxisomal (EC 2.3.1.16) (Acetyl-CoA acyltransferase) (Beta-ketothiolase) (Peroxisomal 3-oxoacyl-CoA thiolase)	ACAA1 ACAA PTHIO	0.708803	0.000590058	0.0061128	High	0	50	18	18	424	44.264	8.44
O75348	V-type proton ATPase subunit G 1 (V-ATPase subunit G 1) (V-ATPase 13 kDa subunit 1) (Vacuolar proton pump subunit G 1) (Vacuolar proton pump subunit M16)	ATP6V1G1 ATP6G ATP6G1 ATP6J	0.70663	0.000671071	0.00644089	High	0	33.0508	6	6	118	13.749	8.79
P30042	ES1 protein homolog, mitochondrial (Protein GT335) (Protein KNP-I)	C21orf33 HES1 KNPI	0.703746	0.000586185	0.0061128	High	0	47.0149	9	9	268	28.153	8.27
Q96HS1	Serine/threonine-protein phosphatase PGAM5, mitochondrial (EC 3.1.3.16) (Bcl-XL-binding protein v68) (Phosphoglycerate mutase family member 5)	PGAM5	0.699965	0.00469651	0.0225384	High	0	21.1073	8	8	289	31.985	8.68
Q07812	Apoptosis regulator BAX (Bcl-2-like protein 4) (Bcl2-L-4)	BAX BCL2L4	0.696294	0.00262857	0.0160333	High	0	26.0417	5	5	192	21.171	5.22
Q9H4M9	EH domain-containing protein 1 (PAST homolog 1) (hPAST1) (Testilin)	EHD1 PAST PAST1 CDABP0131	0.687891	0.00669821	0.0265729	High	0	26.03	13	11	534	60.589	6.83
O60313	Dynamin-like 120 kDa protein, mitochondrial (EC 3.6.5.5) (Optic atrophy protein 1) [Cleaved into: Dynamin-like 120 kDa protein, form S1]	OPA1 KIAA0567	0.680175	0.0013729	0.0110622	High	0	39.4792	39	39	960	111.561	7.87
Q96LW7	Caspase recruitment domain-containing protein 19 (Bcl10-interacting CARD protein) (BinCARD)	CARD19 C9orf89	0.678961	0.00741814	0.0281483	High	0	16.2281	4	4	228	25.573	9.2
O00182	Galectin-9 (Gal-9) (Ecalectin) (Tumor antigen HOM-HD-21)	LGALS9	0.676721	0.00141472	0.0112601	High	0	29.2958	8	8	355	39.493	9.17
Q99489	D-aspartate oxidase (DASOX) (DDO) (EC 1.4.3.1)	DDO	0.675974	0.00233722	0.0149257	High	0	20.8211	7	7	341	37.511	7.91
Q9NR28	Diablo homolog, mitochondrial (Direct IAP-binding protein with low pI) (Second mitochondria-derived activator of caspase) (Smac)	DIABLO SMAC	0.673077	0.00170999	0.0132491	High	0	29.7071	8	8	239	27.114	5.9
P62072	Mitochondrial import inner membrane translocase subunit Tim10	TIMM10 TIM10	0.669805	0.00214724	0.0144043	High	0	44.4444	4	4	90	10.326	6.29
Q8N2K0	Monoacylglycerol lipase ABHD12 (EC 3.1.1.23) (2-arachidonoylglycerol hydrolase) (Abhydrolase domain-containing protein 12)	ABHD12 C20orf22	0.667615	0.00265434	0.0160405	High	0	39.196	15	15	398	45.068	8.65
Q9Y4L1	Hypoxia up-regulated protein 1 (150 kDa oxygen-regulated protein) (ORP-150) (170 kDa glucose-regulated protein) (GRP-170)	HYOU1 GRP170 ORP150	0.665814	0.00202239	0.0141928	High	0	46.7467	41	41	999	111.266	5.22
P38571	Lysosomal acid lipase/cholesteryl ester hydrolase (Acid cholesteryl ester hydrolase) (LAL) (EC 3.1.1.13) (Cholesteryl esterase) (Lipase A) (Sterol esterase)	LIPA	0.665557	0.00220701	0.0144043	High	0	32.0802	8	8	399	45.39	6.92
Q9H3G5	Probable serine carboxypeptidase CPVL (EC 3.4.16.-) (Carboxypeptidase, vitellogenic-like) (Vitellogenic carboxypeptidase-like protein) (VCP-like protein) (hVLP)	CPVL VLP PSEC0124 UNQ197/PRO223	0.664715	0.00158616	0.0124726	High	0	27.1008	11	11	476	54.129	5.62
Q9UI12	V-type proton ATPase subunit H (V-ATPase subunit H) (Nef-binding protein 1) (NBP1) (Protein VMA13 homolog) (V-ATPase 50/57 kDa subunits) (Vacuolar proton pump subunit H) (Vacuolar proton pump subunit SFD)	ATP6V1H CGI-11	0.663793	0.00174679	0.0132565	High	0	36.853	15	15	483	55.847	6.48
Q9NX63	MICOS complex subunit MIC19 (Coiled-coil-helix-coiled-coil-helix domain-containing protein 3)	CHCHD3 MIC19 MINOS3	0.660801	0.00187413	0.0137435	High	0	44.4934	14	14	227	26.136	8.28
P42704	Leucine-rich PPR motif-containing protein, mitochondrial (130 kDa leucine-rich protein) (LRP 130) (GP130)	LRPPRC LRP130	0.658597	0.00212024	0.0144043	High	0	43.5438	53	53	1394	157.805	6.13
Q9NRV9	Heme-binding protein 1 (p22HBP)	HEBP1 HBP	0.65803	0.00196946	0.0140062	High	0	46.0317	7	7	189	21.084	5.8
Q13423	NAD(P) transhydrogenase, mitochondrial (EC 1.6.1.2) (Nicotinamide nucleotide transhydrogenase) (Pyridine nucleotide transhydrogenase)	NNT	0.657465	0.00219872	0.0144043	High	0	39.5028	41	41	1086	113.823	8.09
Q9Y305	Acyl-coenzyme A thioesterase 9, mitochondrial (Acyl-CoA thioesterase 9) (EC 3.1.2.-) (Acyl-CoA thioester hydrolase 9)	ACOT9 CGI-16	0.6574	0.00216138	0.0144043	High	0	54.6697	22	22	439	49.87	8.6
Q6YP21	Kynurenine--oxoglutarate transaminase 3 (EC 2.6.1.7) (Cysteine-S-conjugate beta-lyase 2) (EC 4.4.1.13) (Kynurenine aminotransferase III) (KATIII) (Kynurenine--glyoxylate transaminase) (EC 2.6.1.63) (Kynurenine--oxoglutarate transaminase III)	CCBL2 KAT3	0.656748	0.00535563	0.0241431	High	0	11.4537	4	4	454	51.368	8.19
O75208	Ubiquinone biosynthesis protein COQ9, mitochondrial	COQ9 C16orf49 HSPC326 PSEC0129	0.65643	0.00235552	0.0149257	High	0	26.7296	7	7	318	35.487	5.94
P22307	Non-specific lipid-transfer protein (NSL-TP) (EC 2.3.1.176) (Propanoyl-CoA C-acyltransferase) (SCP-chi) (SCPX) (Sterol carrier protein 2) (SCP-2) (Sterol carrier protein X) (SCP-X)	SCP2	0.652053	0.00232853	0.0149257	High	0	52.6508	32	32	547	58.956	6.89
P47985	Cytochrome b-c1 complex subunit Rieske, mitochondrial (EC 1.10.2.2) (Complex III subunit 5) (Cytochrome b-c1 complex subunit 5) (Rieske iron-sulfur protein) (RISP) (Ubiquinol-cytochrome c reductase iron-sulfur subunit) [Cleaved into: Cytochrome b-c1 complex subunit 11 (Complex III subunit IX) (Ubiquinol-cytochrome c reductase 8 kDa protein)]	UQCRFS1	0.646006	0.0027479	0.016304	High	0	48.5401	12	12	274	29.649	8.32
Q96SU4	Oxysterol-binding protein-related protein 9 (ORP-9) (OSBP-related protein 9)	OSBPL9 ORP9 OSBP4	0.645076	0.0057051	0.0248232	High	0	6.52174	5	5	736	83.132	6.18
P06576	ATP synthase subunit beta, mitochondrial (EC 3.6.3.14)	ATP5B ATPMB ATPSB	0.644819	0.00256315	0.0157817	High	0	76.5595	30	30	529	56.525	5.4
P48735	Isocitrate dehydrogenase [NADP], mitochondrial (IDH) (EC 1.1.1.42) (ICD-M) (IDP) (NADP(+)-specific ICDH) (Oxalosuccinate decarboxylase)	IDH2	0.641488	0.00273213	0.016304	High	0	54.8673	27	25	452	50.877	8.69
Q92947	Glutaryl-CoA dehydrogenase, mitochondrial (GCD) (EC 1.3.8.6)	GCDH	0.641158	0.00994684	0.0330587	High	0	10.9589	4	4	438	48.096	8.06
Q9H2V7	Protein spinster homolog 1 (HSpin1) (Spinster-like protein 1)	SPNS1 SPIN1 PP20300	0.639969	0.00398795	0.0198685	High	0	26.1364	7	7	528	56.594	6.64
P30049	ATP synthase subunit delta, mitochondrial (F-ATPase delta subunit)	ATP5D	0.639333	0.00282863	0.0164833	High	0	17.2619	3	3	168	17.479	5.49
Q9NX40	OCIA domain-containing protein 1 (Ovarian carcinoma immunoreactive antigen)	OCIAD1 OCIA	0.636566	0.00367335	0.0192328	High	0	37.551	10	10	245	27.609	7.49
Q12905	Interleukin enhancer-binding factor 2 (Nuclear factor of activated T-cells 45 kDa)	ILF2 NF45 PRO3063	0.633773	0.00316637	0.0177722	High	0	31.5385	9	9	390	43.035	5.26
P49411	Elongation factor Tu, mitochondrial (EF-Tu) (P43)	TUFM	0.632977	0.00375133	0.0192783	High	0	58.6283	25	25	452	49.51	7.61
Q9NUJ1	Mycophenolic acid acyl-glucuronide esterase, mitochondrial (EC 3.1.1.93) (Alpha/beta hydrolase domain-containing protein 10) (Abhydrolase domain-containing protein 10)	ABHD10	0.631667	0.00368355	0.0192328	High	0	40.1961	10	10	306	33.911	8.57
P82909	28S ribosomal protein S36, mitochondrial (MRP-S36) (S36mt)	MRPS36 DC47	0.629104	0.00332372	0.0180161	High	0	54.3689	5	5	103	11.459	9.99
P61604	10 kDa heat shock protein, mitochondrial (Hsp10) (10 kDa chaperonin) (Chaperonin 10) (CPN10) (Early-pregnancy factor) (EPF)	HSPE1	0.629064	0.00403591	0.0199551	High	0	73.5294	10	10	102	10.925	8.92
Q9UJS0	Calcium-binding mitochondrial carrier protein Aralar2 (Citrin) (Mitochondrial aspartate glutamate carrier 2) (Solute carrier family 25 member 13)	SLC25A13 ARALAR2	0.627614	0.00548814	0.0243666	High	0	36	19	15	675	74.129	8.62
P36957	Dihydrolipoyllysine-residue succinyltransferase component of 2-oxoglutarate dehydrogenase complex, mitochondrial (EC 2.3.1.61) (2-oxoglutarate dehydrogenase complex component E2) (OGDC-E2) (Dihydrolipoamide succinyltransferase component of 2-oxoglutarate dehydrogenase complex) (E2K)	DLST DLTS	0.626816	0.00414157	0.0202181	High	0	32.8918	14	14	453	48.724	8.95
P20674	Cytochrome c oxidase subunit 5A, mitochondrial (Cytochrome c oxidase polypeptide Va)	COX5A	0.623254	0.00498605	0.0231811	High	0	58	8	8	150	16.752	6.79
Q93033	Immunoglobulin superfamily member 2 (IgSF2) (Cell surface glycoprotein V7) (Glu-Trp-Ile EWI motif-containing protein 101) (EWI-101) (CD antigen CD101)	CD101 EWI101 IGSF2 V7	0.620668	0.0091436	0.0318925	High	0	11.1655	9	9	1021	115.036	6.96
O15400	Syntaxin-7	STX7	0.615139	0.00480625	0.0227307	High	0	39.0805	10	10	261	29.797	5.55
Q9Y4W6	AFG3-like protein 2 (EC 3.4.24.-) (Paraplegin-like protein)	AFG3L2	0.613364	0.0050108	0.0231811	High	0	36.261	30	30	797	88.528	8.66
O75964	ATP synthase subunit g, mitochondrial (ATPase subunit g)	ATP5L	0.613116	0.00490809	0.0230454	High	0	53.3981	6	6	103	11.421	9.64
Q9Y277	Voltage-dependent anion-selective channel protein 3 (VDAC-3) (hVDAC3) (Outer mitochondrial membrane protein porin 3)	VDAC3	0.611867	0.00579428	0.0248795	High	0	34.9823	9	8	283	30.639	8.66
P25705	ATP synthase subunit alpha, mitochondrial	ATP5A1 ATP5A ATP5AL2 ATPM	0.611579	0.00525788	0.0239972	High	0	67.6311	43	43	553	59.714	9.13
P10109	Adrenodoxin, mitochondrial (Adrenal ferredoxin) (Ferredoxin-1) (Hepatoredoxin)	FDX1 ADX	0.609857	0.00536382	0.0241431	High	0	20.6522	5	5	184	19.381	5.83
Q99623	Prohibitin-2 (B-cell receptor-associated protein BAP37) (D-prohibitin) (Repressor of estrogen receptor activity)	PHB2 BAP REA	0.608585	0.00557635	0.024578	High	0	68.8963	18	18	299	33.276	9.83
P09769	Tyrosine-protein kinase Fgr (EC 2.7.10.2) (Gardner-Rasheed feline sarcoma viral (v-fgr) oncogene homolog) (Proto-oncogene c-Fgr) (p55-Fgr) (p58-Fgr) (p58c-Fgr)	FGR SRC2	0.607387	0.0104925	0.0339011	High	0	32.7032	15	14	529	59.441	5.59
P11177	Pyruvate dehydrogenase E1 component subunit beta, mitochondrial (PDHE1-B) (EC 1.2.4.1)	PDHB PHE1B	0.60735	0.00598358	0.0254852	High	0	46.7967	14	14	359	39.208	6.65
P22392	Nucleoside diphosphate kinase B (NDK B) (NDP kinase B) (EC 2.7.4.6) (C-myc purine-binding transcription factor PUF) (Histidine protein kinase NDKB) (EC 2.7.13.3) (nm23-H2)	NME2 NM23B	0.606161	0.00653692	0.0265729	High	0	78.2895	12	7	152	17.287	8.41
Q02818	Nucleobindin-1 (CALNUC)	NUCB1 NUC	0.606031	0.0066343	0.0265729	High	0	56.3991	27	25	461	53.846	5.25
P62495	Eukaryotic peptide chain release factor subunit 1 (Eukaryotic release factor 1) (eRF1) (Protein Cl1) (TB3-1)	ETF1 ERF1 RF1 SUP45L1	0.604784	0.0117456	0.03599	High	0	6.86499	3	3	437	49	5.71
O00115	Deoxyribonuclease-2-alpha (EC 3.1.22.1) (Acid DNase) (Deoxyribonuclease II alpha) (DNase II alpha) (Lysosomal DNase II) (R31240_2)	DNASE2 DNASE2A DNL2	0.60249	0.00782765	0.0289152	High	0	20.8333	6	6	360	39.556	8.05
Q9GZT3	SRA stem-loop-interacting RNA-binding protein, mitochondrial	SLIRP C14orf156 DC23 DC50 PD04872	0.599793	0.0135102	0.0391891	High	0	66.055	7	7	109	12.341	10.24
P48047	ATP synthase subunit O, mitochondrial (Oligomycin sensitivity conferral protein) (OSCP)	ATP5O ATPO	0.598316	0.00649188	0.0265729	High	0	69.9531	12	12	213	23.263	9.96
P07602	Prosaposin (Proactivator polypeptide) [Cleaved into: Saposin-A (Protein A); Saposin-B-Val; Saposin-B (Cerebroside sulfate activator) (CSAct) (Dispersin) (Sphingolipid activator protein 1) (SAP-1) (Sulfatide/GM1 activator); Saposin-C (A1 activator) (Co-beta-glucosidase) (Glucosylceramidase activator) (Sphingolipid activator protein 2) (SAP-2); Saposin-D (Component C) (Protein C)]	PSAP GLBA SAP1	0.598139	0.00697991	0.0272223	High	0	28.8168	15	15	524	58.074	5.17
P05107	Integrin beta-2 (Cell surface adhesion glycoproteins LFA-1/CR3/p150,95 subunit beta) (Complement receptor C3 subunit beta) (CD antigen CD18)	ITGB2 CD18 MFI7	0.597414	0.00689912	0.0271251	High	0	30.9493	22	21	769	84.726	6.95
P35232	Prohibitin	PHB	0.595896	0.00671795	0.0265729	High	0	81.9853	18	18	272	29.786	5.76
Q8NHP8	Putative phospholipase B-like 2 (EC 3.1.1.-) (76 kDa protein) (p76) (LAMA-like protein 2) (Lamina ancestor homolog 2) (Phospholipase B domain-containing protein 2) [Cleaved into: Putative phospholipase B-like 2 32 kDa form; Putative phospholipase B-like 2 45 kDa form]	PLBD2	0.595641	0.00773094	0.0288324	High	0	10.017	6	6	589	65.43	6.8
Q8IV08	Phospholipase D3 (PLD 3) (EC 3.1.4.4) (Choline phosphatase 3) (HindIII K4L homolog) (Hu-K4) (Phosphatidylcholine-hydrolyzing phospholipase D3)	PLD3	0.593043	0.00789178	0.0289362	High	0	35.7143	13	13	490	54.671	6.47
Q9NRX2	39S ribosomal protein L17, mitochondrial (L17mt) (MRP-L17) (LYST-interacting protein 2)	MRPL17 LIP2	0.59208	0.00700726	0.0272223	High	0	19.4286	4	4	175	20.038	10.11
O15145	Actin-related protein 2/3 complex subunit 3 (Arp2/3 complex 21 kDa subunit) (p21-ARC)	ARPC3 ARC21	0.587037	0.00913858	0.0318925	High	0	46.0674	7	7	178	20.533	8.59
O60220	Mitochondrial import inner membrane translocase subunit Tim8 A (Deafness dystonia protein 1) (X-linked deafness dystonia protein)	TIMM8A DDP DDP1 TIM8A	0.583949	0.01407	0.0399257	High	0	38.1443	3	3	97	10.991	5.16
P35610	Sterol O-acyltransferase 1 (EC 2.3.1.26) (Acyl-coenzyme A:cholesterol acyltransferase 1) (ACAT-1) (Cholesterol acyltransferase 1)	SOAT1 ACACT ACACT1 ACAT ACAT1 SOAT STAT	0.583063	0.00928715	0.0319018	High	0	12.7273	6	6	550	64.692	8.94
Q9P2R7	Succinyl-CoA ligase [ADP-forming] subunit beta, mitochondrial (EC 6.2.1.5) (ATP-specific succinyl-CoA synthetase subunit beta) (Renal carcinoma antigen NY-REN-39) (Succinyl-CoA synthetase beta-A chain) (SCS-betaA)	SUCLA2	0.582364	0.0154137	0.0422655	High	0	36.933	16	16	463	50.285	7.42
P21283	V-type proton ATPase subunit C 1 (V-ATPase subunit C 1) (Vacuolar proton pump subunit C 1)	ATP6V1C1 ATP6C ATP6D VATC	0.579654	0.00923559	0.0318925	High	0	56.8063	23	23	382	43.914	7.46
Q16850	Lanosterol 14-alpha demethylase (LDM) (EC 1.14.13.70) (CYPLI) (Cytochrome P450 51A1) (Cytochrome P450-14DM) (Cytochrome P45014DM) (Cytochrome P450LI) (Sterol 14-alpha demethylase)	CYP51A1 CYP51	0.57854	0.00947204	0.032198	High	0	18.6879	9	9	503	56.769	8.53
P15153	Ras-related C3 botulinum toxin substrate 2 (GX) (Small G protein) (p21-Rac2)	RAC2	0.577404	0.0200583	0.0510494	High	0	59.8958	11	6	192	21.415	7.61
P11021	78 kDa glucose-regulated protein (GRP-78) (Endoplasmic reticulum lumenal Ca(2+)-binding protein grp78) (Heat shock 70 kDa protein 5) (Immunoglobulin heavy chain-binding protein) (BiP)	HSPA5 GRP78	0.575004	0.0100457	0.0331132	High	0	61.4679	51	48	654	72.288	5.16
Q15526	Surfeit locus protein 1	SURF1 SURF-1	0.5729	0.0154774	0.0422655	High	0	25	8	8	300	33.31	9.6
Q7Z7H5	Transmembrane emp24 domain-containing protein 4 (Endoplasmic reticulum stress-response protein 25) (ERS25) (GMP25iso) (Putative NF-kappa-B-activating protein 156) (p24 family protein alpha-3) (p24alpha3)	TMED4 ERS25	0.572827	0.0099052	0.0330587	High	0	27.3128	6	5	227	25.926	8.28
O95202	LETM1 and EF-hand domain-containing protein 1, mitochondrial (Leucine zipper-EF-hand-containing transmembrane protein 1)	LETM1	0.572148	0.0103018	0.0336178	High	0	37.0771	26	26	739	83.302	6.7
Q07065	Cytoskeleton-associated protein 4 (63-kDa cytoskeleton-linking membrane protein) (Climp-63) (p63)	CKAP4	0.570389	0.00996938	0.0330587	High	0	53.4884	30	30	602	65.983	5.92
Q8IXM3	39S ribosomal protein L41, mitochondrial (L41mt) (MRP-L41) (39S ribosomal protein L27 homolog) (Bcl-2-interacting mitochondrial ribosomal protein L41) (Cell proliferation-inducing gene 3 protein) (MRP-L27 homolog)	MRPL41 BMRP MRPL27 RPML27 PIG3	0.569025	0.0322074	0.0693744	High	0	23.3577	3	3	137	15.373	9.57
Q16891	MICOS complex subunit MIC60 (Cell proliferation-inducing gene 4/52 protein) (Mitochondrial inner membrane protein) (Mitofilin) (p87/89)	IMMT HMP MIC60 MINOS2 PIG4 PIG52	0.56794	0.0115981	0.0357057	High	0	71.6359	58	58	758	83.626	6.48
O94826	Mitochondrial import receptor subunit TOM70 (Mitochondrial precursor proteins import receptor) (Translocase of outer membrane 70 kDa subunit) (Translocase of outer mitochondrial membrane protein 70)	TOMM70 KIAA0719 TOM70 TOMM70A	0.566916	0.010774	0.0343292	High	0	30.2632	18	18	608	67.412	7.12
P21730	C5a anaphylatoxin chemotactic receptor 1 (C5a anaphylatoxin chemotactic receptor) (C5a-R) (C5aR) (CD antigen CD88)	C5AR1 C5AR C5R1	0.566782	0.0137284	0.0394712	High	0	7.42857	3	3	350	39.31	9.01
P23786	Carnitine O-palmitoyltransferase 2, mitochondrial (EC 2.3.1.21) (Carnitine palmitoyltransferase II) (CPT II)	CPT2 CPT1	0.56666	0.0112435	0.0351109	High	0	46.9605	28	28	658	73.73	8.18
O75947	ATP synthase subunit d, mitochondrial (ATPase subunit d)	ATP5H My032	0.566385	0.0106884	0.0343292	High	0	86.3354	15	15	161	18.479	5.3
Q15084	Protein disulfide-isomerase A6 (EC 5.3.4.1) (Endoplasmic reticulum protein 5) (ER protein 5) (ERp5) (Protein disulfide isomerase P5) (Thioredoxin domain-containing protein 7)	PDIA6 ERP5 P5 TXNDC7	0.563539	0.0102401	0.0335844	High	0	37.2727	16	16	440	48.091	5.08
Q9BV40	Vesicle-associated membrane protein 8 (VAMP-8) (Endobrevin) (EDB)	VAMP8	0.563439	0.0122904	0.0369652	High	0	41	5	5	100	11.431	7.34
O14874	[3-methyl-2-oxobutanoate dehydrogenase [lipoamide]] kinase, mitochondrial (EC 2.7.11.4) (Branched-chain alpha-ketoacid dehydrogenase kinase) (BCKD-kinase) (BCKDHKIN)	BCKDK	0.563295	0.011533	0.0356735	High	0	18.4466	5	5	412	46.331	8.82
Q13505	Metaxin-1 (Mitochondrial outer membrane import complex protein 1)	MTX1 MTX MTXN	0.560665	0.0210871	0.0527306	High	0	29.1845	13	13	466	51.445	9.79
Q8IY17	Neuropathy target esterase (EC 3.1.1.5) (Patatin-like phospholipase domain-containing protein 6)	PNPLA6 NTE	0.553632	0.014609	0.0407466	High	0	32.8697	36	36	1366	149.9	7.81
Q9Y5K8	V-type proton ATPase subunit D (V-ATPase subunit D) (V-ATPase 28 kDa accessory protein) (Vacuolar proton pump subunit D)	ATP6V1D ATP6M VATD	0.552893	0.0169538	0.0448998	High	0	45.749	14	14	247	28.245	9.36
P00367	Glutamate dehydrogenase 1, mitochondrial (GDH 1) (EC 1.4.1.3)	GLUD1 GLUD	0.551402	0.0135768	0.0392081	High	0	63.9785	32	32	558	61.359	7.8
Q9HCC0	Methylcrotonoyl-CoA carboxylase beta chain, mitochondrial (MCCase subunit beta) (EC 6.4.1.4) (3-methylcrotonyl-CoA carboxylase 2) (3-methylcrotonyl-CoA carboxylase non-biotin-containing subunit) (3-methylcrotonyl-CoA:carbon dioxide ligase subunit beta)	MCCC2 MCCB	0.55041	0.0276851	0.0631781	High	0	31.794	14	14	563	61.294	7.68
P43304	Glycerol-3-phosphate dehydrogenase, mitochondrial (GPD-M) (GPDH-M) (EC 1.1.5.3) (mtGPD)	GPD2	0.550119	0.0125586	0.0374269	High	0	63.8239	41	41	727	80.802	7.69
P10515	Dihydrolipoyllysine-residue acetyltransferase component of pyruvate dehydrogenase complex, mitochondrial (EC 2.3.1.12) (70 kDa mitochondrial autoantigen of primary biliary cirrhosis) (PBC) (Dihydrolipoamide acetyltransferase component of pyruvate dehydrogenase complex) (M2 antigen complex 70 kDa subunit) (Pyruvate dehydrogenase complex component E2) (PDC-E2) (PDCE2)	DLAT DLTA	0.545337	0.0142696	0.0403168	High	0	31.8393	17	17	647	68.953	7.84
Q8TCT9	Minor histocompatibility antigen H13 (EC 3.4.23.-) (Intramembrane protease 1) (IMP-1) (IMPAS-1) (hIMP1) (Presenilin-like protein 3) (Signal peptide peptidase)	HM13 H13 IMP1 PSL3 SPP MSTP086	0.540244	0.0231729	0.0564328	High	0	16.4456	6	6	377	41.462	6.43
P36543	V-type proton ATPase subunit E 1 (V-ATPase subunit E 1) (V-ATPase 31 kDa subunit) (p31) (Vacuolar proton pump subunit E 1)	ATP6V1E1 ATP6E ATP6E2	0.539725	0.01855	0.0482344	High	0	50	15	15	226	26.129	8
Q5JRX3	Presequence protease, mitochondrial (hPreP) (EC 3.4.24.-) (Pitrilysin metalloproteinase 1) (Metalloprotease 1) (hMP1)	PITRM1 KIAA1104 MP1	0.537882	0.0199311	0.0510126	High	0	21.215	21	21	1037	117.338	6.92
P08574	Cytochrome c1, heme protein, mitochondrial (Complex III subunit 4) (Complex III subunit IV) (Cytochrome b-c1 complex subunit 4) (Ubiquinol-cytochrome-c reductase complex cytochrome c1 subunit) (Cytochrome c-1)	CYC1	0.537184	0.0173075	0.045365	High	0	38.1538	12	12	325	35.399	9
O75874	Isocitrate dehydrogenase [NADP] cytoplasmic (IDH) (EC 1.1.1.42) (Cytosolic NADP-isocitrate dehydrogenase) (IDP) (NADP(+)-specific ICDH) (Oxalosuccinate decarboxylase)	IDH1 PICD	0.536645	0.029407	0.0650601	High	0	35.0242	12	10	414	46.63	7.01
Q02978	Mitochondrial 2-oxoglutarate/malate carrier protein (OGCP) (Solute carrier family 25 member 11)	SLC25A11 SLC20A4	0.535159	0.0170991	0.0449995	High	0	60.1911	16	16	314	34.04	9.91
P83111	Serine beta-lactamase-like protein LACTB, mitochondrial (EC 3.4.-.-)	LACTB MRPL56 UNQ843/PRO1781	0.534554	0.0169924	0.0448998	High	0	50.8227	27	27	547	60.655	8.53
P00403	Cytochrome c oxidase subunit 2 (Cytochrome c oxidase polypeptide II)	MT-CO2 COII COXII MTCO2	0.531802	0.0197643	0.0509817	High	0	27.7533	6	6	227	25.548	4.82
Q9H061	Transmembrane protein 126A	TMEM126A	0.527808	0.0198409	0.0509817	High	0	37.9487	7	7	195	21.513	9.26
Q9NV96	Cell cycle control protein 50A (P4-ATPase flippase complex beta subunit TMEM30A) (Transmembrane protein 30A)	TMEM30A C6orf67 CDC50A	0.527452	0.0255649	0.0604535	High	0	5.81717	3	3	361	40.658	8.59
P28799	Granulins (Proepithelin) (PEPI) [Cleaved into: Acrogranin (Glycoprotein of 88 Kda) (GP88) (Glycoprotein 88) (Progranulin); Paragranulin; Granulin-1 (Granulin G); Granulin-2 (Granulin F); Granulin-3 (Granulin B); Granulin-4 (Granulin A); Granulin-5 (Granulin C); Granulin-6 (Granulin D); Granulin-7 (Granulin E)]	GRN	0.526992	0.0209806	0.0526661	High	0	18.5497	10	10	593	63.5	6.83
P06396	Gelsolin (AGEL) (Actin-depolymerizing factor) (ADF) (Brevin)	GSN	0.526094	0.0213348	0.0529443	High	0	41.9437	31	31	782	85.644	6.28
P09622	Dihydrolipoyl dehydrogenase, mitochondrial (EC 1.8.1.4) (Dihydrolipoamide dehydrogenase) (Glycine cleavage system L protein)	DLD GCSL LAD PHE3	0.526051	0.0205223	0.0517145	High	0	46.9548	21	21	509	54.143	7.85
Q96D96	Voltage-gated hydrogen channel 1 (Hydrogen voltage-gated channel 1) (HV1) (Voltage sensor domain-only protein)	HVCN1 VSOP UNQ578/PRO1140	0.523582	0.0264073	0.0611169	High	0	19.7802	4	4	273	31.663	6.8
O00560	Syntenin-1 (Melanoma differentiation-associated protein 9) (MDA-9) (Pro-TGF-alpha cytoplasmic domain-interacting protein 18) (TACIP18) (Scaffold protein Pbp1) (Syndecan-binding protein 1)	SDCBP MDA9 SYCL	0.521805	0.0405025	0.0820942	High	0	41.6107	6	6	298	32.424	7.53
O96000	NADH dehydrogenase [ubiquinone] 1 beta subcomplex subunit 10 (Complex I-PDSW) (CI-PDSW) (NADH-ubiquinone oxidoreductase PDSW subunit)	NDUFB10	0.519255	0.022	0.0539793	High	0	45.3488	7	7	172	20.763	8.48
Q8N4H5	Mitochondrial import receptor subunit TOM5 homolog	TOMM5 C9orf105 TOM5	0.516112	0.0217131	0.0534764	High	0	82.3529	8	8	51	6.031	9.7
Q9Y3B3	Transmembrane emp24 domain-containing protein 7 (p24 family protein gamma-3) (p24gamma3) (p27)	TMED7 CGI-109	0.51449	0.0240793	0.0577778	High	0	16.0714	3	3	224	25.156	6.89
O00764	Pyridoxal kinase (EC 2.7.1.35) (Pyridoxine kinase)	PDXK C21orf124 C21orf97 PKH PNK PRED79	0.513696	0.0348203	0.072839	High	0	20.8333	4	4	312	35.08	6.13
P21912	Succinate dehydrogenase [ubiquinone] iron-sulfur subunit, mitochondrial (EC 1.3.5.1) (Iron-sulfur subunit of complex II) (Ip)	SDHB SDH SDH1	0.511915	0.0263859	0.0611169	High	0	42.8571	15	15	280	31.609	8.76
Q12931	Heat shock protein 75 kDa, mitochondrial (HSP 75) (TNFR-associated protein 1) (Tumor necrosis factor type 1 receptor-associated protein) (TRAP-1)	TRAP1 HSP75	0.51159	0.024057	0.0577778	High	0	31.25	21	20	704	80.06	8.21
Q969X5	Endoplasmic reticulum-Golgi intermediate compartment protein 1 (ER-Golgi intermediate compartment 32 kDa protein) (ERGIC-32)	ERGIC1 ERGIC32 KIAA1181 HT034	0.511185	0.0246212	0.0588617	High	0	37.931	10	10	290	32.571	7.06
Q6PIU2	Neutral cholesterol ester hydrolase 1 (NCEH) (EC 3.1.1.-) (Arylacetamide deacetylase-like 1)	NCEH1 AADACL1 KIAA1363	0.510951	0.0249449	0.0594179	High	0	53.1863	19	19	408	45.779	7.23
P04839	Cytochrome b-245 heavy chain (EC 1.-.-.-) (CGD91-phox) (Cytochrome b(558) subunit beta) (Cytochrome b558 subunit beta) (Heme-binding membrane glycoprotein gp91phox) (NADPH oxidase 2) (Neutrophil cytochrome b 91 kDa polypeptide) (Superoxide-generating NADPH oxidase heavy chain subunit) (gp91-1) (gp91-phox) (p22 phagocyte B-cytochrome)	CYBB NOX2	0.510244	0.0287213	0.0641959	High	0	28.7719	16	16	570	65.294	8.63
P42765	3-ketoacyl-CoA thiolase, mitochondrial (EC 2.3.1.16) (Acetyl-CoA acyltransferase) (Beta-ketothiolase) (Mitochondrial 3-oxoacyl-CoA thiolase) (T1)	ACAA2	0.50917	0.0262374	0.0611169	High	0	65.2393	25	25	397	41.898	8.09
Q9H2U2	Inorganic pyrophosphatase 2, mitochondrial (EC 3.6.1.1) (Pyrophosphatase SID6-306) (Pyrophosphate phospho-hydrolase 2) (PPase 2)	PPA2 HSPC124	0.509053	0.0261482	0.0611169	High	0	42.515	15	14	334	37.896	7.39
P01034	Cystatin-C (Cystatin-3) (Gamma-trace) (Neuroendocrine basic polypeptide) (Post-gamma-globulin)	CST3	0.501644	0.0284578	0.0640456	High	0	30.8219	4	4	146	15.789	8.75
O14657	Torsin-1B (Torsin ATPase-1B) (EC 3.6.4.-) (Torsin family 1 member B)	TOR1B DQ1 FKSG18	-0.501252	0.0302743	0.0665279	High	0	35.4167	11	11	336	37.955	8.54
P07355	Annexin A2 (Annexin II) (Annexin-2) (Calpactin I heavy chain) (Calpactin-1 heavy chain) (Chromobindin-8) (Lipocortin II) (Placental anticoagulant protein IV) (PAP-IV) (Protein I) (p36)	ANXA2 ANX2 ANX2L4 CAL1H LPC2D	-0.501274	0.0273809	0.0627031	High	0	82.0059	38	38	339	38.58	7.75
P37802	Transgelin-2 (Epididymis tissue protein Li 7e) (SM22-alpha homolog)	TAGLN2 KIAA0120 CDABP0035	-0.503676	0.0285758	0.0640902	High	0	69.8492	12	12	199	22.377	8.25
O95782	AP-2 complex subunit alpha-1 (100 kDa coated vesicle protein A) (Adaptor protein complex AP-2 subunit alpha-1) (Adaptor-related protein complex 2 subunit alpha-1) (Alpha-adaptin A) (Alpha1-adaptin) (Clathrin assembly protein complex 2 alpha-A large chain) (Plasma membrane adaptor HA2/AP2 adaptin alpha A subunit)	AP2A1 ADTAA CLAPA1	-0.504486	0.0360826	0.0747607	High	0	40.5322	34	20	977	107.478	7.03
P08631	Tyrosine-protein kinase HCK (EC 2.7.10.2) (Hematopoietic cell kinase) (Hemopoietic cell kinase) (p59-HCK/p60-HCK) (p59Hck) (p61Hck)	HCK	-0.506405	0.0263837	0.0611169	High	0	38.0228	17	13	526	59.562	6.7
Q16555	Dihydropyrimidinase-related protein 2 (DRP-2) (Collapsin response mediator protein 2) (CRMP-2) (N2A3) (Unc-33-like phosphoprotein 2) (ULIP-2)	DPYSL2 CRMP2 ULIP2	-0.507101	0.0261279	0.0611169	High	0	38.986	14	14	572	62.255	6.38
P36969	Phospholipid hydroperoxide glutathione peroxidase, mitochondrial (PHGPx) (EC 1.11.1.12) (Glutathione peroxidase 4) (GPx-4) (GSHPx-4)	GPX4	-0.508738	0.0434069	0.0855888	High	0	42.6396	10	10	197	22.161	8.37
P84095	Rho-related GTP-binding protein RhoG	RHOG ARHG	-0.509065	0.0224033	0.054763	High	0	45.0262	9	8	191	21.295	8.12
P06899	Histone H2B type 1-J (Histone H2B.1) (Histone H2B.r) (H2B/r)	HIST1H2BJ H2BFR	-0.50997	0.04452	0.0872564	High	0	46.8254	8	2	126	13.896	10.32
O60784	Target of Myb protein 1	TOM1	-0.51143	0.0412511	0.0825856	High	0	34.3496	13	13	492	53.785	4.7
Q27J81	Inverted formin-2 (HBEBP2-binding protein C)	INF2 C14orf151 C14orf173	-0.516458	0.0305864	0.066882	High	0	23.8591	24	23	1249	135.54	5.38
P62277	40S ribosomal protein S13	RPS13	-0.5171	0.021655	0.0534764	High	0	47.6821	10	10	151	17.212	10.54
Q9UJY4	ADP-ribosylation factor-binding protein GGA2 (Gamma-adaptin-related protein 2) (Golgi-localized, gamma ear-containing, ARF-binding protein 2) (VHS domain and ear domain of gamma-adaptin) (Vear)	GGA2 KIAA1080	-0.517465	0.0377361	0.0772063	High	0	13.2137	8	7	613	67.108	6.55
P35268	60S ribosomal protein L22 (EBER-associated protein) (EAP) (Epstein-Barr virus small RNA-associated protein) (Heparin-binding protein HBp15)	RPL22	-0.521813	0.0201019	0.0510494	High	0	39.0625	3	3	128	14.778	9.19
P40429	60S ribosomal protein L13a (23 kDa highly basic protein)	RPL13A	-0.522187	0.023341	0.0566309	High	0	31.0345	9	9	203	23.562	10.93
P67936	Tropomyosin alpha-4 chain (TM30p1) (Tropomyosin-4)	TPM4	-0.522267	0.0203671	0.0515224	High	0	64.5161	33	18	248	28.504	4.69
P05386	60S acidic ribosomal protein P1	RPLP1 RRP1	-0.526381	0.0193809	0.0501949	High	0	14.0351	1	1	114	11.507	4.32
P36578	60S ribosomal protein L4 (60S ribosomal protein L1)	RPL4 RPL1	-0.529704	0.0160023	0.0431572	High	0	51.0539	25	25	427	47.667	11.06
Q02878	60S ribosomal protein L6 (Neoplasm-related protein C140) (Tax-responsive enhancer element-binding protein 107) (TaxREB107)	RPL6 TXREB1	-0.53186	0.0181609	0.0474115	High	0	48.9583	17	17	288	32.708	10.58
P46779	60S ribosomal protein L28	RPL28	-0.538206	0.0152318	0.0419459	High	0	40.146	8	8	137	15.738	12.02
P62241	40S ribosomal protein S8	RPS8 OK/SW-cl.83	-0.538533	0.0144854	0.0405752	High	0	44.7115	11	11	208	24.19	10.32
P61204	ADP-ribosylation factor 3	ARF3	-0.539871	0.0279396	0.0633142	High	0	56.3536	10	6	181	20.588	7.43
P55008	Allograft inflammatory factor 1 (AIF-1) (Ionized calcium-binding adapter molecule 1) (Protein G1)	AIF1 G1 IBA1	-0.541147	0.014396	0.0404986	High	0	56.4626	16	15	147	16.693	6.24
P05023	Sodium/potassium-transporting ATPase subunit alpha-1 (Na(+)/K(+) ATPase alpha-1 subunit) (EC 3.6.3.9) (Sodium pump subunit alpha-1)	ATP1A1	-0.544542	0.0161925	0.0434904	High	0	26.1975	26	26	1023	112.824	5.49
Q14728	Major facilitator superfamily domain-containing protein 10 (Tetracycline transporter-like protein)	MFSD10 TETRAN	-0.548004	0.0270079	0.0621538	High	0	18.6813	8	8	455	48.308	9.6
P31942	Heterogeneous nuclear ribonucleoprotein H3 (hnRNP H3) (Heterogeneous nuclear ribonucleoprotein 2H9) (hnRNP 2H9)	HNRNPH3 HNRPH3	-0.549935	0.0157856	0.0427494	High	0	29.7688	7	6	346	36.903	6.87
P62081	40S ribosomal protein S7	RPS7	-0.550796	0.0129243	0.0381681	High	0	46.9072	11	11	194	22.113	10.1
Q9Y3I0	tRNA-splicing ligase RtcB homolog (EC 6.5.1.3)	RTCB C22orf28 HSPC117	-0.551055	0.0140486	0.0399257	High	0	38.8119	19	19	505	55.175	7.23
Q3YEC7	Rab-like protein 6 (GTP-binding protein Parf) (Partner of ARF) (Rab-like protein 1) (RBEL1)	RABL6 C9orf86 PARF	-0.551348	0.0252018	0.0598116	High	0	4.2524	3	3	729	79.5	5.22
P60953	Cell division control protein 42 homolog (G25K GTP-binding protein)	CDC42	-0.55155	0.0122772	0.0369652	High	0	57.0681	9	8	191	21.245	6.55
P52907	F-actin-capping protein subunit alpha-1 (CapZ alpha-1)	CAPZA1	-0.552124	0.0133264	0.0388285	High	0	67.1329	13	10	286	32.902	5.69
Q9HAT2	Sialate O-acetylesterase (EC 3.1.1.53) (H-Lse) (Sialic acid-specific 9-O-acetylesterase)	SIAE YSG2	-0.553111	0.0211862	0.0527762	High	0	7.45698	3	3	523	58.277	7.33
Q9Y2Q3	Glutathione S-transferase kappa 1 (EC 2.5.1.18) (GST 13-13) (GST class-kappa) (GSTK1-1) (hGSTK1) (Glutathione S-transferase subunit 13)	GSTK1 HDCMD47P	-0.553792	0.0149342	0.0414499	High	0	61.5044	12	12	226	25.48	8.41
P18124	60S ribosomal protein L7	RPL7	-0.553845	0.0124297	0.0372126	High	0	54.8387	18	18	248	29.207	10.65
P00558	Phosphoglycerate kinase 1 (EC 2.7.2.3) (Cell migration-inducing gene 10 protein) (Primer recognition protein 2) (PRP 2)	PGK1 PGKA MIG10 OK/SW-cl.110	-0.554364	0.0132767	0.0388285	High	0	48.2014	18	18	417	44.586	8.1
O14617	AP-3 complex subunit delta-1 (AP-3 complex subunit delta) (Adaptor-related protein complex 3 subunit delta-1) (Delta-adaptin)	AP3D1 PRO0039	-0.559175	0.0149882	0.0414499	High	0	10.6678	9	9	1153	130.076	8.48
P61421	V-type proton ATPase subunit d 1 (V-ATPase subunit d 1) (32 kDa accessory protein) (V-ATPase 40 kDa accessory protein) (V-ATPase AC39 subunit) (p39) (Vacuolar proton pump subunit d 1)	ATP6V0D1 ATP6D VPATPD	-0.559489	0.0129835	0.0381703	High	0	45.2991	15	13	351	40.303	5
P41218	Myeloid cell nuclear differentiation antigen	MNDA	-0.560134	0.0119137	0.0363345	High	0	45.7002	20	20	407	45.807	9.76
Q03519	Antigen peptide transporter 2 (APT2) (ATP-binding cassette sub-family B member 3) (Peptide supply factor 2) (Peptide transporter PSF2) (PSF-2) (Peptide transporter TAP2) (Peptide transporter involved in antigen processing 2) (Really interesting new gene 11 protein)	TAP2 ABCB3 PSF2 RING11 Y1	-0.560723	0.0138614	0.0396788	High	0	18.2216	10	9	686	75.616	8.02
P33897	ATP-binding cassette sub-family D member 1 (Adrenoleukodystrophy protein) (ALDP)	ABCD1 ALD	-0.561627	0.0113793	0.0353657	High	0	17.5839	10	10	745	82.885	8.95
P23396	40S ribosomal protein S3 (EC 4.2.99.18)	RPS3 OK/SW-cl.26	-0.563211	0.0109962	0.0346704	High	0	74.4856	17	17	243	26.671	9.66
P21757	Macrophage scavenger receptor types I and II (Macrophage acetylated LDL receptor I and II) (Scavenger receptor class A member 1) (CD antigen CD204)	MSR1 SCARA1	-0.565286	0.0122137	0.0369652	High	0	33.0377	12	12	451	49.731	5.91
P13639	Elongation factor 2 (EF-2)	EEF2 EF2	-0.565297	0.0239214	0.0577778	High	0	27.1562	21	21	858	95.277	6.83
P62249	40S ribosomal protein S16	RPS16	-0.566449	0.00997852	0.0330587	High	0	63.0137	12	12	146	16.435	10.21
P39023	60S ribosomal protein L3 (HIV-1 TAR RNA-binding protein B) (TARBP-B)	RPL3 OK/SW-cl.32	-0.567239	0.0111388	0.0349511	High	0	44.4169	23	23	403	46.08	10.18
P05155	Plasma protease C1 inhibitor (C1 Inh) (C1Inh) (C1 esterase inhibitor) (C1-inhibiting factor) (Serpin G1)	SERPING1 C1IN C1NH	-0.568092	0.016754	0.0446312	High	0	12.8	6	6	500	55.119	6.55
P53004	Biliverdin reductase A (BVR A) (EC 1.3.1.24) (Biliverdin-IX alpha-reductase)	BLVRA BLVR BVR	-0.570724	0.0438437	0.0861897	High	0	17.2297	5	5	296	33.407	6.44
P61353	60S ribosomal protein L27	RPL27	-0.572109	0.00935466	0.0319655	High	0	53.6765	8	8	136	15.788	10.56
Q92930	Ras-related protein Rab-8B	RAB8B	-0.572335	0.0126965	0.0376658	High	0	55.0725	11	4	207	23.569	9.07
P15586	N-acetylglucosamine-6-sulfatase (EC 3.1.6.14) (Glucosamine-6-sulfatase) (G6S)	GNS	-0.572915	0.00922728	0.0318925	High	0	16.6667	9	9	552	62.042	8.31
Q8NBQ5	Estradiol 17-beta-dehydrogenase 11 (EC 1.1.1.62) (17-beta-hydroxysteroid dehydrogenase 11) (17-beta-HSD 11) (17bHSD11) (17betaHSD11) (17-beta-hydroxysteroid dehydrogenase XI) (17-beta-HSD XI) (17betaHSDXI) (Cutaneous T-cell lymphoma-associated antigen HD-CL-03) (CTCL-associated antigen HD-CL-03) (Dehydrogenase/reductase SDR family member 8) (Retinal short-chain dehydrogenase/reductase 2) (retSDR2…	HSD17B11 DHRS8 PAN1B SDR16C2 PSEC0029 UNQ207/PRO233	-0.574375	0.00845323	0.0304811	High	0	49.3333	13	13	300	32.915	9.07
P42766	60S ribosomal protein L35	RPL35	-0.575179	0.00784176	0.0289152	High	0	42.2764	8	7	123	14.543	11.05
Q13162	Peroxiredoxin-4 (EC 1.11.1.15) (Antioxidant enzyme AOE372) (AOE37-2) (Peroxiredoxin IV) (Prx-IV) (Thioredoxin peroxidase AO372) (Thioredoxin-dependent peroxide reductase A0372)	PRDX4	-0.580123	0.00860731	0.0307337	High	0	31.7343	8	5	271	30.521	6.29
P63220	40S ribosomal protein S21	RPS21	-0.582148	0.0108903	0.0345032	High	0	49.3976	5	5	83	9.106	8.5
P62917	60S ribosomal protein L8	RPL8	-0.58447	0.00722447	0.0275738	High	0	26.07	10	10	257	28.007	11.03
P61006	Ras-related protein Rab-8A (Oncogene c-mel)	RAB8A MEL RAB8	-0.584779	0.00718347	0.0275738	High	0	53.1401	11	4	207	23.653	9.07
P46776	60S ribosomal protein L27a	RPL27A	-0.585817	0.00750602	0.0283172	High	0	27.7027	4	4	148	16.551	11
Q5K4L6	Long-chain fatty acid transport protein 3 (FATP-3) (Fatty acid transport protein 3) (EC 6.2.1.-) (Solute carrier family 27 member 3) (Very long-chain acyl-CoA synthetase homolog 3) (VLCS-3)	SLC27A3 ACSVL3 FATP3 PSEC0067 UNQ367/PRO703	-0.589002	0.00885501	0.0312419	High	0	40.274	19	19	730	78.594	7.49
P59665	Neutrophil defensin 1 (Defensin, alpha 1) (HNP-1) (HP-1) (HP1) [Cleaved into: HP 1-56; Neutrophil defensin 2 (HNP-2) (HP-2) (HP2)]	DEFA1 DEF1 DEFA2 MRS; DEFA1B	-0.590778	0.00969152	0.0327733	High	0	20.2128	3	3	94	10.194	6.99
Q9BQA9	Uncharacterized protein C17orf62	C17orf62	-0.591024	0.0088557	0.0312419	High	0	25.1337	6	6	187	20.761	6.8
P00387	NADH-cytochrome b5 reductase 3 (B5R) (Cytochrome b5 reductase) (EC 1.6.2.2) (Diaphorase-1) [Cleaved into: NADH-cytochrome b5 reductase 3 membrane-bound form; NADH-cytochrome b5 reductase 3 soluble form]	CYB5R3 DIA1	-0.591545	0.00830712	0.0301206	High	0	60.4651	18	18	301	34.213	7.59
P14625	Endoplasmin (94 kDa glucose-regulated protein) (GRP-94) (Heat shock protein 90 kDa beta member 1) (Tumor rejection antigen 1) (gp96 homolog)	HSP90B1 GRP94 TRA1	-0.591605	0.00653102	0.0265729	High	0	60.274	60	58	803	92.411	4.84
P47914	60S ribosomal protein L29 (Cell surface heparin-binding protein HIP)	RPL29	-0.594244	0.0104461	0.0339011	High	0	8.80503	2	2	159	17.741	11.66
P21333	Filamin-A (FLN-A) (Actin-binding protein 280) (ABP-280) (Alpha-filamin) (Endothelial actin-binding protein) (Filamin-1) (Non-muscle filamin)	FLNA FLN FLN1	-0.596409	0.00761802	0.0285745	High	0	60.7858	130	119	2647	280.564	6.06
Q6DD88	Atlastin-3 (EC 3.6.5.-)	ATL3	-0.597301	0.00576137	0.0248795	High	0	56.0074	24	24	541	60.503	5.66
Q03518	Antigen peptide transporter 1 (APT1) (ATP-binding cassette sub-family B member 2) (Peptide supply factor 1) (Peptide transporter PSF1) (PSF-1) (Peptide transporter TAP1) (Peptide transporter involved in antigen processing 1) (Really interesting new gene 4 protein)	TAP1 ABCB2 PSF1 RING4 Y3	-0.598633	0.00666386	0.0265729	High	0	18.4406	11	11	808	87.163	8.02
Q8WWP7	GTPase IMAP family member 1 (Immunity-associated protein 1) (hIMAP1)	GIMAP1 IMAP1	-0.599667	0.0163524	0.0437399	High	0	27.1242	7	7	306	34.348	8.87
P62750	60S ribosomal protein L23a	RPL23A	-0.60042	0.00540511	0.0241623	High	0	51.9231	12	12	156	17.684	10.45
P32969	60S ribosomal protein L9	RPL9 OK/SW-cl.103; RPL9P7; RPL9P8; RPL9P9	-0.600522	0.00561109	0.024578	High	0	31.25	7	7	192	21.85	9.95
O95197	Reticulon-3 (Homolog of ASY protein) (HAP) (Neuroendocrine-specific protein-like 2) (NSP-like protein 2) (Neuroendocrine-specific protein-like II) (NSP-like protein II) (NSPLII)	RTN3 ASYIP NSPL2	-0.602103	0.00656605	0.0265729	High	0	2.81008	4	3	1032	112.541	4.96
P00338	L-lactate dehydrogenase A chain (LDH-A) (EC 1.1.1.27) (Cell proliferation-inducing gene 19 protein) (LDH muscle subunit) (LDH-M) (Renal carcinoma antigen NY-REN-59)	LDHA PIG19	-0.602174	0.00621387	0.025997	High	0	37.6506	12	11	332	36.665	8.27
P15880	40S ribosomal protein S2 (40S ribosomal protein S4) (Protein LLRep3)	RPS2 RPS4	-0.602308	0.00626423	0.0260408	High	0	45.7338	13	13	293	31.305	10.24
P62263	40S ribosomal protein S14	RPS14 PRO2640	-0.608741	0.00504354	0.0231811	High	0	39.7351	5	5	151	16.263	10.05
P49207	60S ribosomal protein L34	RPL34	-0.608785	0.00817514	0.0298077	High	0	29.0598	5	5	117	13.284	11.47
P49257	Protein ERGIC-53 (ER-Golgi intermediate compartment 53 kDa protein) (Gp58) (Intracellular mannose-specific lectin MR60) (Lectin mannose-binding 1)	LMAN1 ERGIC53 F5F8D	-0.609564	0.00611649	0.0257547	High	0	33.3333	15	14	510	57.513	6.77
P01834	Ig kappa chain C region	IGKC	-0.611603	0.00476028	0.0226777	High	0	80.1887	5	5	106	11.602	5.87
O75695	Protein XRP2	RP2	-0.614123	0.00433349	0.0209503	High	0	24	7	7	350	39.615	5.12
Q07020	60S ribosomal protein L18	RPL18	-0.620788	0.00394032	0.0198384	High	0	45.2128	8	8	188	21.621	11.72
O95466	Formin-like protein 1 (CLL-associated antigen KW-13) (Leukocyte formin)	FMNL1 C17orf1 C17orf1B FMNL FRL1	-0.621552	0.00601343	0.0254852	High	0	25.7273	25	23	1100	121.777	5.72
Q14677	Clathrin interactor 1 (Clathrin-interacting protein localized in the trans-Golgi region) (Clint) (Enthoprotin) (Epsin-4) (Epsin-related protein) (EpsinR)	CLINT1 ENTH EPN4 EPNR KIAA0171	-0.625126	0.00861748	0.0307337	High	0	26.4	15	15	625	68.216	6.42
P62861	40S ribosomal protein S30	FAU	-0.627232	0.0157668	0.0427494	High	0	20.339	3	3	59	6.644	12.15
P19367	Hexokinase-1 (EC 2.7.1.1) (Brain form hexokinase) (Hexokinase type I) (HK I)	HK1	-0.629332	0.00415105	0.0202181	High	0	46.2377	45	41	917	102.42	6.8
P06753	Tropomyosin alpha-3 chain (Gamma-tropomyosin) (Tropomyosin-3) (Tropomyosin-5) (hTM5)	TPM3	-0.631195	0.00357997	0.0190476	High	0	41.7544	26	10	285	32.93	4.72
Q9Y6X5	Bis(5'-adenosyl)-triphosphatase ENPP4 (EC 3.6.1.29) (AP3A hydrolase) (AP3Aase) (Ectonucleotide pyrophosphatase/phosphodiesterase family member 4) (E-NPP 4) (NPP-4)	ENPP4 KIAA0879 NPP4	-0.631571	0.00711654	0.0274833	High	0	13.6865	7	7	453	51.608	6.15
Q13724	Mannosyl-oligosaccharide glucosidase (EC 3.2.1.106) (Processing A-glucosidase I)	MOGS GCS1	-0.634083	0.00318596	0.0177722	High	0	34.8865	22	22	837	91.861	8.9
Q5SSJ5	Heterochromatin protein 1-binding protein 3 (Protein HP1-BP74)	HP1BP3	-0.634928	0.00334011	0.0180161	High	0	29.2948	19	19	553	61.169	9.67
P61254	60S ribosomal protein L26	RPL26	-0.637247	0.0107828	0.0343292	High	0	37.2414	10	3	145	17.248	10.55
Q8IWL1	Pulmonary surfactant-associated protein A2 (PSP-A) (PSPA) (SP-A) (SP-A2) (35 kDa pulmonary surfactant-associated protein) (Alveolar proteinosis protein) (Collectin-5)	SFTPA2 COLEC5 PSAP SFTP1 SFTPA SFTPA2B	-0.637996	0.00302033	0.0172916	High	0	29.0323	7	7	248	26.166	5.17
P09651	Heterogeneous nuclear ribonucleoprotein A1 (hnRNP A1) (Helix-destabilizing protein) (Single-strand RNA-binding protein) (hnRNP core protein A1) [Cleaved into: Heterogeneous nuclear ribonucleoprotein A1, N-terminally processed]	HNRNPA1 HNRPA1	-0.638699	0.00332988	0.0180161	High	0	39.2473	14	10	372	38.723	9.13
O00151	PDZ and LIM domain protein 1 (C-terminal LIM domain protein 1) (Elfin) (LIM domain protein CLP-36)	PDLIM1 CLIM1 CLP36	-0.643449	0.0030715	0.0174317	High	0	53.7994	13	13	329	36.049	7.02
Q14258	E3 ubiquitin/ISG15 ligase TRIM25 (EC 6.3.2.n3) (Estrogen-responsive finger protein) (RING finger protein 147) (RING-type E3 ubiquitin transferase) (EC 2.3.2.27) (Tripartite motif-containing protein 25) (Ubiquitin/ISG15-conjugating enzyme TRIM25) (Zinc finger protein 147)	TRIM25 EFP RNF147 ZNF147	-0.643991	0.00282669	0.0164833	High	0	23.3333	13	13	630	70.928	8.09
O75955	Flotillin-1	FLOT1	-0.647774	0.00381829	0.0194691	High	0	34.4262	11	11	427	47.326	7.49
Q15233	Non-POU domain-containing octamer-binding protein (NonO protein) (54 kDa nuclear RNA- and DNA-binding protein) (55 kDa nuclear protein) (DNA-binding p52/p100 complex, 52 kDa subunit) (NMT55) (p54(nrb)) (p54nrb)	NONO NRB54	-0.64959	0.00395152	0.0198384	High	0	35.4565	13	11	471	54.197	8.95
P61247	40S ribosomal protein S3a (v-fos transformation effector protein) (Fte-1)	RPS3A FTE1 MFTL	-0.649821	0.00220489	0.0144043	High	0	63.6364	22	22	264	29.926	9.73
Q9BWS9	Chitinase domain-containing protein 1 (Stabilin-1-interacting chitinase-like protein) (SI-CLP)	CHID1 GL008 PSEC0104 SB139	-0.655483	0.00242883	0.0150971	High	0	32.57	10	10	393	44.912	8.63
P61313	60S ribosomal protein L15	RPL15 EC45 TCBAP0781	-0.655945	0.00211966	0.0144043	High	0	50.9804	10	10	204	24.131	11.62
P84098	60S ribosomal protein L19	RPL19	-0.656446	0.00195139	0.0140062	High	0	34.6939	9	8	196	23.451	11.47
P20933	N(4)-(beta-N-acetylglucosaminyl)-L-asparaginase (EC 3.5.1.26) (Aspartylglucosaminidase) (Glycosylasparaginase) (N4-(N-acetyl-beta-glucosaminyl)-L-asparagine amidase) [Cleaved into: Glycosylasparaginase alpha chain; Glycosylasparaginase beta chain]	AGA	-0.657152	0.00373327	0.0192783	High	0.000665779	5.78035	2	2	346	37.184	6.28
Q8NBJ9	SID1 transmembrane family member 2	SIDT2 CGI-40 PSEC0072 UNQ685/PRO1325	-0.657997	0.00322441	0.0178342	High	0	3.84615	4	4	832	94.393	6.96
O15258	Protein RER1	RER1	-0.66196	0.0035897	0.0190476	High	0	9.18367	2	2	196	22.943	9.54
P16284	Platelet endothelial cell adhesion molecule (PECAM-1) (EndoCAM) (GPIIA') (PECA1) (CD antigen CD31)	PECAM1	-0.663453	0.00238198	0.0149483	High	0	13.4146	11	11	738	82.484	6.99
P83731	60S ribosomal protein L24 (60S ribosomal protein L30)	RPL24	-0.663486	0.00172552	0.0132491	High	0	22.9299	4	4	157	17.768	11.25
O75477	Erlin-1 (Endoplasmic reticulum lipid raft-associated protein 1) (Protein KE04) (Stomatin-prohibitin-flotillin-HflC/K domain-containing protein 1) (SPFH domain-containing protein 1)	ERLIN1 C10orf69 KE04 KEO4 SPFH1	-0.665122	0.00197434	0.0140062	High	0	37.2832	11	7	346	38.901	7.87
P61769	Beta-2-microglobulin [Cleaved into: Beta-2-microglobulin form pI 5.3]	B2M CDABP0092 HDCMA22P	-0.669081	0.00123057	0.0100393	High	0	62.1849	7	7	119	13.706	6.52
Q02083	N-acylethanolamine-hydrolyzing acid amidase (EC 3.5.1.-) (Acid ceramidase-like protein) (N-acylsphingosine amidohydrolase-like) (ASAH-like protein) [Cleaved into: N-acylethanolamine-hydrolyzing acid amidase subunit alpha; N-acylethanolamine-hydrolyzing acid amidase subunit beta]	NAAA ASAHL PLT	-0.669359	0.00180109	0.0135115	High	0	44.0111	16	16	359	40.041	8.75
P62834	Ras-related protein Rap-1A (C21KG) (G-22K) (GTP-binding protein smg p21A) (Ras-related protein Krev-1)	RAP1A KREV1	-0.683544	0.00285439	0.0164862	High	0	46.1957	9	1	184	20.974	6.67
P02768	Serum albumin	ALB GIG20 GIG42 PRO0903 PRO1708 PRO2044 PRO2619 PRO2675 UNQ696/PRO1341	-0.684143	0.00104877	0.00888947	High	0	61.0837	36	36	609	69.321	6.28
P52272	Heterogeneous nuclear ribonucleoprotein M (hnRNP M)	HNRNPM HNRPM NAGR1	-0.692293	0.000909071	0.00809391	High	0	40.411	28	28	730	77.464	8.7
O00571	ATP-dependent RNA helicase DDX3X (EC 3.6.4.13) (DEAD box protein 3, X-chromosomal) (DEAD box, X isoform) (Helicase-like protein 2) (HLP2)	DDX3X DBX DDX3	-0.694026	0.00103793	0.00888947	High	0	37.9154	24	23	662	73.198	7.18
Q9NQC3	Reticulon-4 (Foocen) (Neurite outgrowth inhibitor) (Nogo protein) (Neuroendocrine-specific protein) (NSP) (Neuroendocrine-specific protein C homolog) (RTN-x) (Reticulon-5)	RTN4 KIAA0886 NOGO My043 SP1507	-0.702649	0.000697702	0.00650516	High	0	11.2416	8	8	1192	129.851	4.5
P62899	60S ribosomal protein L31	RPL31	-0.704191	0.000605272	0.00614912	High	0	52.8	8	8	125	14.454	10.54
Q14254	Flotillin-2 (Epidermal surface antigen) (ESA) (Membrane component chromosome 17 surface marker 1)	FLOT2 ESA1 M17S1	-0.705915	0.00116762	0.0096463	High	0	54.2056	19	19	428	47.035	5.25
P23246	Splicing factor, proline- and glutamine-rich (100 kDa DNA-pairing protein) (hPOMp100) (DNA-binding p52/p100 complex, 100 kDa subunit) (Polypyrimidine tract-binding protein-associated-splicing factor) (PSF) (PTB-associated-splicing factor)	SFPQ PSF	-0.711022	0.000739151	0.00670019	High	0	23.338	18	17	707	76.102	9.44
O43707	Alpha-actinin-4 (Non-muscle alpha-actinin 4)	ACTN4	-0.714711	0.000642293	0.00630767	High	0	75.4116	62	41	911	104.788	5.44
P62280	40S ribosomal protein S11	RPS11	-0.717842	0.000540951	0.00598401	High	0	50	10	10	158	18.419	10.3
Q99439	Calponin-2 (Calponin H2, smooth muscle) (Neutral calponin)	CNN2	-0.724653	0.000917707	0.00809391	High	0	26.2136	7	7	309	33.675	7.33
O75352	Mannose-P-dolichol utilization defect 1 protein (Suppressor of Lec15 and Lec35 glycosylation mutation homolog) (SL15)	MPDU1	-0.748825	0.000715813	0.00658002	High	0	9.7166	2	2	247	26.62	8.94
P09601	Heme oxygenase 1 (HO-1) (EC 1.14.14.18)	HMOX1 HO HO1	-0.750628	0.000222202	0.00302129	High	0	55.2083	12	12	288	32.798	8.25
P30533	Alpha-2-macroglobulin receptor-associated protein (Alpha-2-MRAP) (Low density lipoprotein receptor-related protein-associated protein 1) (RAP)	LRPAP1 A2MRAP	-0.751766	0.00012773	0.00213754	High	0	55.1821	26	26	357	41.441	8.78
P12814	Alpha-actinin-1 (Alpha-actinin cytoskeletal isoform) (F-actin cross-linking protein) (Non-muscle alpha-actinin-1)	ACTN1	-0.754105	0.000187985	0.00266718	High	0	69.3946	58	34	892	102.993	5.41
P62701	40S ribosomal protein S4, X isoform (SCR10) (Single copy abundant mRNA protein)	RPS4X CCG2 RPS4 SCAR	-0.755748	0.000157109	0.00244139	High	0	56.2738	16	12	263	29.579	10.15
P09668	Pro-cathepsin H [Cleaved into: Cathepsin H mini chain; Cathepsin H (EC 3.4.22.16); Cathepsin H heavy chain; Cathepsin H light chain]	CTSH CPSB	-0.771217	9.58253e-05	0.0017368	High	0	17.9104	8	8	335	37.369	8.07
P62910	60S ribosomal protein L32	RPL32 PP9932	-0.781563	0.000485236	0.00546023	High	0	31.8519	7	7	135	15.85	11.33
P62829	60S ribosomal protein L23 (60S ribosomal protein L17)	RPL23	-0.786182	6.05786e-05	0.00119852	High	0	44.2857	6	6	140	14.856	10.51
P55899	IgG receptor FcRn large subunit p51 (FcRn) (IgG Fc fragment receptor transporter alpha chain) (Neonatal Fc receptor)	FCGRT FCRN	-0.793983	3.68702e-05	0.000926274	High	0	36.7123	10	10	365	39.718	6.54
Q9BZQ8	Protein Niban (Cell growth-inhibiting gene 39 protein) (Protein FAM129A)	FAM129A C1orf24 NIBAN GIG39	-0.795828	4.81633e-05	0.00104636	High	0	23.0603	19	19	928	103.07	4.78
P01876	Ig alpha-1 chain C region	IGHA1	-0.803902	3.94782e-05	0.000954816	High	0	20.3966	7	7	353	37.631	6.51
Q16799	Reticulon-1 (Neuroendocrine-specific protein)	RTN1 NSP	-0.806327	8.35321e-05	0.00160285	High	0	24.0979	16	15	776	83.566	4.69
P61916	Epididymal secretory protein E1 (Human epididymis-specific protein 1) (He1) (Niemann-Pick disease type C2 protein)	NPC2 HE1	-0.819938	1.09513e-05	0.000422309	High	0	48.3444	10	10	151	16.559	7.65
P18621	60S ribosomal protein L17 (60S ribosomal protein L23) (PD-1)	RPL17	-0.826563	1.07943e-05	0.000422309	High	0	36.9565	7	7	184	21.383	10.17
P17844	Probable ATP-dependent RNA helicase DDX5 (EC 3.6.4.13) (DEAD box protein 5) (RNA helicase p68)	DDX5 G17P1 HELR HLR1	-0.828109	1.48318e-05	0.000497264	High	0	22.3127	15	8	614	69.105	8.92
Q9NXH8	Torsin-4A (Torsin family 4 member A)	TOR4A C9orf167	-0.829182	3.01504e-05	0.000788412	High	0	23.4043	9	9	423	46.885	9.94
Q13228	Selenium-binding protein 1 (56 kDa selenium-binding protein) (SBP56) (SP56)	SELENBP1 SBP	-0.840279	4.77406e-06	0.000283017	High	0	51.6949	21	21	472	52.358	6.37
Q13151	Heterogeneous nuclear ribonucleoprotein A0 (hnRNP A0)	HNRNPA0 HNRPA0	-0.903331	1.72918e-07	2.66502e-05	High	0	31.1475	9	7	305	30.822	9.29

## Sheet: e-Table 5_pathways_joint
e-Table 5. Significantly enriched pathways and associated proteins when comparing Smoker and Never-smoker groups
Pathways in joint smokers	Uniprot ID	Protein names	Gene names	Direction	p-value	q-value	p(corr)[1]
Ribosome	P62851	40S ribosomal protein S25	RPS25	↓	7.50987e-05	0.0001767	-0.580873
	P18621	60S ribosomal protein L17 (60S ribosomal protein L23) (PD-1)	RPL17	↓	3.53995e-12	1.06357e-10	-0.837845
	P05386	60S acidic ribosomal protein P1	RPLP1 RRP1	↓	0.00304097	0.00377056	-0.458396
	P50914	60S ribosomal protein L14 (CAG-ISL 7)	RPL14	↓	0.0109868	0.0107818	-0.380216
	P47914	60S ribosomal protein L29 (Cell surface heparin-binding protein HIP)	RPL29	↓	5.3347e-05	0.000135687	-0.635385
	P05388	60S acidic ribosomal protein P0 (60S ribosomal protein L10E)	RPLP0	↓	0.00942712	0.00956362	-0.416208
	P62979	Ubiquitin-40S ribosomal protein S27a (Ubiquitin carboxyl extension protein 80) [Cleaved into: Ubiquitin; 40S ribosomal protein S27a]	RPS27A UBA80 UBCEP1	↑	0.00211338	0.00275144	0.460705
	P39019	40S ribosomal protein S19	RPS19	↓	0.00669924	0.00718833	-0.409973
	Q9Y3U8	60S ribosomal protein L36	RPL36	↓	0.00166256	0.00227761	-0.498761
	P42766	60S ribosomal protein L35	RPL35	↓	0.000135564	0.000284666	-0.545851
	P49207	60S ribosomal protein L34	RPL34	↓	1.85463e-05	5.73463e-05	-0.630042
	P62910	60S ribosomal protein L32	RPL32 PP9932	↓	2.63164e-07	1.71202e-06	-0.741667
	P61353	60S ribosomal protein L27	RPL27	↓	2.06525e-05	6.21915e-05	-0.600692
	P30050	60S ribosomal protein L12	RPL12	↓	0.000401994	0.000700932	-0.513198
	P62913	60S ribosomal protein L11 (CLL-associated antigen KW-12)	RPL11	↓	0.000201728	0.000397063	-0.542117
	P62280	40S ribosomal protein S11	RPS11	↓	6.5148e-07	3.53145e-06	-0.69074
	P61254	60S ribosomal protein L26	RPL26	↓	2.8389e-05	8.03791e-05	-0.665037
	P62917	60S ribosomal protein L8	RPL8	↓	2.48769e-05	7.20393e-05	-0.588937
	P05387	60S acidic ribosomal protein P2 (Renal carcinoma antigen NY-REN-44)	RPLP2 D11S2243E RPP2	↓	0.000218351	0.00042219	-0.548684
	P62753	40S ribosomal protein S6 (Phosphoprotein NP33)	RPS6 OK/SW-cl.2	↓	0.0135447	0.0127475	-0.37933
	P62750	60S ribosomal protein L23a	RPL23A	↓	2.12351e-05	6.32075e-05	-0.600803
	P25398	40S ribosomal protein S12	RPS12	↓	0.00779881	0.00818822	-0.43655
	P46783	40S ribosomal protein S10	RPS10	↓	1.6682e-06	7.95439e-06	-0.664076
	Q07020	60S ribosomal protein L18	RPL18	↓	0.000129115	0.000274071	-0.55874
	P46781	40S ribosomal protein S9	RPS9	↓	0.000589867	0.000972098	-0.503481
	P62081	40S ribosomal protein S7	RPS7	↓	3.70445e-05	9.89813e-05	-0.593462
	P62241	40S ribosomal protein S8	RPS8 OK/SW-cl.83	↓	0.000696943	0.00108472	-0.495476
	P36578	60S ribosomal protein L4 (60S ribosomal protein L1)	RPL4 RPL1	↓	0.00026132	0.000488349	-0.522562
	P62244	40S ribosomal protein S15a	RPS15A OK/SW-cl.82	↓	7.94637e-06	2.98564e-05	-0.637582
	P62263	40S ribosomal protein S14	RPS14 PRO2640	↓	1.09293e-07	9.42474e-07	-0.716858
	P62899	60S ribosomal protein L31	RPL31	↓	8.04855e-10	1.31005e-08	-0.782637
	P08708	40S ribosomal protein S17	RPS17 RPS17L	↓	4.13046e-06	1.7923e-05	-0.65617
	P62269	40S ribosomal protein S18 (Ke-3) (Ke3)	RPS18 D6S218E	↓	5.59691e-06	2.32683e-05	-0.640279
	P62906	60S ribosomal protein L10a (CSA-19) (Neural precursor cell expressed developmentally down-regulated protein 6) (NEDD-6)	RPL10A NEDD6	↓	1.89989e-05	5.79759e-05	-0.604194
	P39023	60S ribosomal protein L3 (HIV-1 TAR RNA-binding protein B) (TARBP-B)	RPL3 OK/SW-cl.32	↓	6.26478e-06	2.52062e-05	-0.633661
	P46776	60S ribosomal protein L27a	RPL27A	↓	1.40356e-06	6.83506e-06	-0.658225
	P46777	60S ribosomal protein L5	RPL5 MSTP030	↓	0.0124997	0.0120248	-0.376203
	P23396	40S ribosomal protein S3 (EC 4.2.99.18)	RPS3 OK/SW-cl.26	↓	0.000151733	0.000310278	-0.553067
	P61313	60S ribosomal protein L15	RPL15 EC45 TCBAP0781	↓	1.82854e-06	8.50895e-06	-0.649866
	P46778	60S ribosomal protein L21	RPL21	↓	0.000662302	0.00106078	-0.525396
	P84098	60S ribosomal protein L19	RPL19	↓	1.88412e-06	8.63859e-06	-0.654888
	P35268	60S ribosomal protein L22 (EBER-associated protein) (EAP) (Epstein-Barr virus small RNA-associated protein) (Heparin-binding protein HBp15)	RPL22	↓	0.000578872	0.000962097	-0.513127
	P15880	40S ribosomal protein S2 (40S ribosomal protein S4) (Protein LLRep3)	RPS2 RPS4	↓	2.06733e-07	1.44373e-06	-0.724797
	P62249	40S ribosomal protein S16	RPS16	↓	3.53616e-07	2.16037e-06	-0.689054
	Q9BYD6	39S ribosomal protein L1, mitochondrial (L1mt) (MRP-L1)	MRPL1 BM-022	↑	0.0225734	0.019209	0.388882
	P61247	40S ribosomal protein S3a (v-fos transformation effector protein) (Fte-1)	RPS3A FTE1 MFTL	↓	2.66352e-08	2.66392e-07	-0.735842
	P08865	40S ribosomal protein SA (37 kDa laminin receptor precursor) (37LRP) (37/67 kDa laminin receptor) (LRP/LR) (67 kDa laminin receptor) (67LR) (Colon carcinoma laminin-binding protein) (Laminin receptor 1) (LamR) (Laminin-binding protein precursor p40) (LBP/p40) (Multidrug resistance-associated protein MGr1-Ag) (NEM/1CHD4)	RPSA LAMBR LAMR1	↓	0.0352843	0.0269375	-0.344835
	P18124	60S ribosomal protein L7	RPL7	↓	2.88435e-05	8.09248e-05	-0.588293
	P62829	60S ribosomal protein L23 (60S ribosomal protein L17)	RPL23	↓	1.15309e-09	1.70696e-08	-0.801499
	P62701	40S ribosomal protein S4, X isoform (SCR10) (Single copy abundant mRNA protein)	RPS4X CCG2 RPS4 SCAR	↓	5.1777e-11	1.03893e-09	-0.809182
	P40429	60S ribosomal protein L13a (23 kDa highly basic protein)	RPL13A	↓	0.000102638	0.000227772	-0.56583
	P27635	60S ribosomal protein L10 (Laminin receptor homolog) (Protein QM) (Tumor suppressor QM)	RPL10 DXS648E QM	↓	0.000536278	0.000898955	-0.513662
	P32969	60S ribosomal protein L9	RPL9 OK/SW-cl.103; RPL9P7; RPL9P8; RPL9P9	↓	1.29803e-07	1.04419e-06	-0.708347
	P83731	60S ribosomal protein L24 (60S ribosomal protein L30)	RPL24	↓	5.28712e-06	2.22166e-05	-0.630315
	P62277	40S ribosomal protein S13	RPS13	↓	5.54299e-07	3.09112e-06	-0.686263
	P60866	40S ribosomal protein S20	RPS20	↓	0.00272402	0.00341004	-0.458683
	P63220	40S ribosomal protein S21	RPS21	↓	0.00363899	0.00435981	-0.454011
	Q02878	60S ribosomal protein L6 (Neoplasm-related protein C140) (Tax-responsive enhancer element-binding protein 107) (TaxREB107)	RPL6 TXREB1	↓	0.00232437	0.00298632	-0.450713
Oxidative phosphorylation	O14949	Cytochrome b-c1 complex subunit 8 (Complex III subunit 8) (Complex III subunit VIII) (Ubiquinol-cytochrome c reductase complex 9.5 kDa protein) (Ubiquinol-cytochrome c reductase complex ubiquinone-binding protein QP-C)	UQCRQ	↑	0.00183284	0.00242955	0.48194
	P08574	Cytochrome c1, heme protein, mitochondrial (Complex III subunit 4) (Complex III subunit IV) (Cytochrome b-c1 complex subunit 4) (Ubiquinol-cytochrome-c reductase complex cytochrome c1 subunit) (Cytochrome c-1)	CYC1	↑	0.00506257	0.00583278	0.421063
	P20674	Cytochrome c oxidase subunit 5A, mitochondrial (Cytochrome c oxidase polypeptide Va)	COX5A	↑	0.000925492	0.00139565	0.496602
	P25705	ATP synthase subunit alpha, mitochondrial	ATP5A1 ATP5A ATP5AL2 ATPM	↑	6.30571e-07	3.47116e-06	0.682956
	Q9UDW1	Cytochrome b-c1 complex subunit 9 (Complex III subunit 9) (Complex III subunit X) (Cytochrome c1 non-heme 7 kDa protein) (Ubiquinol-cytochrome c reductase complex 7.2 kDa protein)	UQCR10 UCRC HSPC119	↑	0.0128821	0.0122091	0.398654
	P56385	ATP synthase subunit e, mitochondrial (ATPase subunit e) [Cleaved into: ATP synthase subunit e, mitochondrial, N-terminally processed]	ATP5I ATP5K	↑	0.0293627	0.0231393	0.342317
	P56381	ATP synthase subunit epsilon, mitochondrial (ATPase subunit epsilon)	ATP5E	↑	0.0453819	0.0327634	0.343199
	O75348	V-type proton ATPase subunit G 1 (V-ATPase subunit G 1) (V-ATPase 13 kDa subunit 1) (Vacuolar proton pump subunit G 1) (Vacuolar proton pump subunit M16)	ATP6V1G1 ATP6G ATP6G1 ATP6J	↑	1.75391e-05	5.51214e-05	0.607907
	O75947	ATP synthase subunit d, mitochondrial (ATPase subunit d)	ATP5H My032	↑	6.31738e-05	0.00015623	0.575876
	O75964	ATP synthase subunit g, mitochondrial (ATPase subunit g)	ATP5L	↑	0.00560216	0.00630911	0.418102
	O14548	Cytochrome c oxidase subunit 7A-related protein, mitochondrial (COX7a-related protein) (Cytochrome c oxidase subunit VIIa-related protein) (EB1)	COX7A2L COX7AR COX7RP	↑	0.00802193	0.0083551	0.433027
	P21281	V-type proton ATPase subunit B, brain isoform (V-ATPase subunit B 2) (Endomembrane proton pump 58 kDa subunit) (HO57) (Vacuolar proton pump subunit B 2)	ATP6V1B2 ATP6B2 VPP3	↑	6.86614e-09	7.66642e-08	0.762342
	P31040	Succinate dehydrogenase [ubiquinone] flavoprotein subunit, mitochondrial (EC 1.3.5.1) (Flavoprotein subunit of complex II) (Fp)	SDHA SDH2 SDHF	↑	0.000151253	0.000310278	0.553264
	P14927	Cytochrome b-c1 complex subunit 7 (Complex III subunit 7) (Complex III subunit VII) (QP-C) (Ubiquinol-cytochrome c reductase complex 14 kDa protein)	UQCRB UQBP	↑	0.0148565	0.0135574	0.375214
	P10606	Cytochrome c oxidase subunit 5B, mitochondrial (Cytochrome c oxidase polypeptide Vb)	COX5B	↑	0.00503021	0.00581264	0.425673
	P30049	ATP synthase subunit delta, mitochondrial (F-ATPase delta subunit)	ATP5D	↑	9.32695e-05	0.000213788	0.556087
	P47985	Cytochrome b-c1 complex subunit Rieske, mitochondrial (EC 1.10.2.2) (Complex III subunit 5) (Cytochrome b-c1 complex subunit 5) (Rieske iron-sulfur protein) (RISP) (Ubiquinol-cytochrome c reductase iron-sulfur subunit) [Cleaved into: Cytochrome b-c1 complex subunit 11 (Complex III subunit IX) (Ubiquinol-cytochrome c reductase 8 kDa protein)]	UQCRFS1	↑	1.55236e-05	4.92188e-05	0.615799
	P61421	V-type proton ATPase subunit d 1 (V-ATPase subunit d 1) (32 kDa accessory protein) (V-ATPase 40 kDa accessory protein) (V-ATPase AC39 subunit) (p39) (Vacuolar proton pump subunit d 1)	ATP6V0D1 ATP6D VPATPD	↓	0.0009791	0.00145959	-0.482476
	P21912	Succinate dehydrogenase [ubiquinone] iron-sulfur subunit, mitochondrial (EC 1.3.5.1) (Iron-sulfur subunit of complex II) (Ip)	SDHB SDH SDH1	↑	0.00248794	0.00314475	0.458235
	P00403	Cytochrome c oxidase subunit 2 (Cytochrome c oxidase polypeptide II)	MT-CO2 COII COXII MTCO2	↑	0.000616268	0.00100291	0.509034
	P48047	ATP synthase subunit O, mitochondrial (Oligomycin sensitivity conferral protein) (OSCP)	ATP5O ATPO	↑	0.00180295	0.0024116	0.470848
	Q9H2U2	Inorganic pyrophosphatase 2, mitochondrial (EC 3.6.1.1) (Pyrophosphatase SID6-306) (Pyrophosphate phospho-hydrolase 2) (PPase 2)	PPA2 HSPC124	↑	0.0153776	0.0140002	0.374905
	P06576	ATP synthase subunit beta, mitochondrial (EC 3.6.3.14)	ATP5B ATPMB ATPSB	↑	1.1089e-05	3.87087e-05	0.616632
	P22695	Cytochrome b-c1 complex subunit 2, mitochondrial (Complex III subunit 2) (Core protein II) (Ubiquinol-cytochrome-c reductase complex core protein 2)	UQCRC2	↑	0.0012842	0.00182391	0.486834
	P38606	V-type proton ATPase catalytic subunit A (V-ATPase subunit A) (EC 3.6.3.14) (V-ATPase 69 kDa subunit) (Vacuolar ATPase isoform VA68) (Vacuolar proton pump subunit alpha)	ATP6V1A ATP6A1 ATP6V1A1 VPP2	↑	1.02059e-06	5.22457e-06	0.675762
	Q9UI12	V-type proton ATPase subunit H (V-ATPase subunit H) (Nef-binding protein 1) (NBP1) (Protein VMA13 homolog) (V-ATPase 50/57 kDa subunits) (Vacuolar proton pump subunit H) (Vacuolar proton pump subunit SFD)	ATP6V1H CGI-11	↑	0.00644078	0.00701447	0.415735
	P13073	Cytochrome c oxidase subunit 4 isoform 1, mitochondrial (Cytochrome c oxidase polypeptide IV) (Cytochrome c oxidase subunit IV isoform 1) (COX IV-1)	COX4I1 COX4	↑	0.00752212	0.007919	0.413699
	P36543	V-type proton ATPase subunit E 1 (V-ATPase subunit E 1) (V-ATPase 31 kDa subunit) (p31) (Vacuolar proton pump subunit E 1)	ATP6V1E1 ATP6E ATP6E2	↑	0.000169774	0.000343572	0.557817
	P21283	V-type proton ATPase subunit C 1 (V-ATPase subunit C 1) (Vacuolar proton pump subunit C 1)	ATP6V1C1 ATP6C ATP6D VATC	↑	1.50912e-06	7.28108e-06	0.67738
	P31930	Cytochrome b-c1 complex subunit 1, mitochondrial (Complex III subunit 1) (Core protein I) (Ubiquinol-cytochrome-c reductase complex core protein 1)	UQCRC1	↑	2.58497e-07	1.70794e-06	0.695909
	Q9P0J0	NADH dehydrogenase [ubiquinone] 1 alpha subcomplex subunit 13 (Cell death regulatory protein GRIM-19) (Complex I-B16.6) (CI-B16.6) (Gene associated with retinoic and interferon-induced mortality 19 protein) (GRIM-19) (Gene associated with retinoic and IFN-induced mortality 19 protein) (NADH-ubiquinone oxidoreductase B16.6 subunit)	NDUFA13 GRIM19 CDA016 CGI-39	↑	0.00687876	0.00732063	0.424992
	Q9Y5K8	V-type proton ATPase subunit D (V-ATPase subunit D) (V-ATPase 28 kDa accessory protein) (Vacuolar proton pump subunit D)	ATP6V1D ATP6M VATD	↑	0.0188304	0.0164534	0.381403
Lysosome	P07711	Cathepsin L1 (EC 3.4.22.15) (Cathepsin L) (Major excreted protein) (MEP) [Cleaved into: Cathepsin L1 heavy chain; Cathepsin L1 light chain]	CTSL CTSL1	↑	0.000120832	0.000259307	0.572548
	P10619	Lysosomal protective protein (EC 3.4.16.5) (Carboxypeptidase C) (Carboxypeptidase L) (Cathepsin A) (Protective protein cathepsin A) (PPCA) (Protective protein for beta-galactosidase) [Cleaved into: Lysosomal protective protein 32 kDa chain; Lysosomal protective protein 20 kDa chain]	CTSA PPGB	↑	0.000288487	0.000521647	0.59455
	O96009	Napsin-A (EC 3.4.23.-) (Aspartyl protease 4) (ASP4) (Asp 4) (Napsin-1) (TA01/TA02)	NAPSA NAP1 NAPA	↑	0.000256358	0.00048138	0.536674
	P50897	Palmitoyl-protein thioesterase 1 (PPT-1) (EC 3.1.2.22) (Palmitoyl-protein hydrolase 1)	PPT1 PPT	↑	1.5837e-16	1.54277e-14	0.910027
	P09668	Pro-cathepsin H [Cleaved into: Cathepsin H mini chain; Cathepsin H (EC 3.4.22.16); Cathepsin H heavy chain; Cathepsin H light chain]	CTSH CPSB	↓	1.5193e-08	1.5623e-07	-0.745899
	P25774	Cathepsin S (EC 3.4.22.27)	CTSS	↑	5.31785e-17	6.92619e-15	0.914556
	O14773	Tripeptidyl-peptidase 1 (TPP-1) (EC 3.4.14.9) (Cell growth-inhibiting gene 1 protein) (Lysosomal pepstatin-insensitive protease) (LPIC) (Tripeptidyl aminopeptidase) (Tripeptidyl-peptidase I) (TPP-I)	TPP1 CLN2 GIG1 UNQ267/PRO304	↑	5.20443e-14	3.38498e-12	0.871096
	O14617	AP-3 complex subunit delta-1 (AP-3 complex subunit delta) (Adaptor-related protein complex 3 subunit delta-1) (Delta-adaptin)	AP3D1 PRO0039	↓	0.0177782	0.0156743	-0.374999
	P17900	Ganglioside GM2 activator (Cerebroside sulfate activator protein) (GM2-AP) (Sphingolipid activator protein 3) (SAP-3) [Cleaved into: Ganglioside GM2 activator isoform short]	GM2A	↑	0.021543	0.0184926	0.369687
	P07339	Cathepsin D (EC 3.4.23.5) [Cleaved into: Cathepsin D light chain; Cathepsin D heavy chain]	CTSD CPSD	↑	4.33488e-19	8.45594e-17	0.93433
	P07602	Prosaposin (Proactivator polypeptide) [Cleaved into: Saposin-A (Protein A); Saposin-B-Val; Saposin-B (Cerebroside sulfate activator) (CSAct) (Dispersin) (Sphingolipid activator protein 1) (SAP-1) (Sulfatide/GM1 activator); Saposin-C (A1 activator) (Co-beta-glucosidase) (Glucosylceramidase activator) (Sphingolipid activator protein 2) (SAP-2); Saposin-D (Component C) (Protein C)]	PSAP GLBA SAP1	↑	4.94789e-06	2.10146e-05	0.643803
	P61916	Epididymal secretory protein E1 (Human epididymis-specific protein 1) (He1) (Niemann-Pick disease type C2 protein)	NPC2 HE1	↓	2.3824e-07	1.63082e-06	-0.686391
	Q9UJY4	ADP-ribosylation factor-binding protein GGA2 (Gamma-adaptin-related protein 2) (Golgi-localized, gamma ear-containing, ARF-binding protein 2) (VHS domain and ear domain of gamma-adaptin) (Vear)	GGA2 KIAA1080	↓	0.00011733	0.00025459	-0.58262
	P11117	Lysosomal acid phosphatase (LAP) (EC 3.1.3.2)	ACP2	↓	0.0140613	0.0131074	-0.379997
	O00115	Deoxyribonuclease-2-alpha (EC 3.1.22.1) (Acid DNase) (Deoxyribonuclease II alpha) (DNase II alpha) (Lysosomal DNase II) (R31240_2)	DNASE2 DNASE2A DNL2	↑	0.000100148	0.000223516	0.604096
	Q9UBR2	Cathepsin Z (EC 3.4.18.1) (Cathepsin P) (Cathepsin X)	CTSZ	↑	0.0242021	0.0199846	0.356135
	P15586	N-acetylglucosamine-6-sulfatase (EC 3.1.6.14) (Glucosamine-6-sulfatase) (G6S)	GNS	↓	0.0100514	0.0100943	-0.381094
	P07686	Beta-hexosaminidase subunit beta (EC 3.2.1.52) (Beta-N-acetylhexosaminidase subunit beta) (Hexosaminidase subunit B) (Cervical cancer proto-oncogene 7 protein) (HCC-7) (N-acetyl-beta-glucosaminidase subunit beta) [Cleaved into: Beta-hexosaminidase subunit beta chain B; Beta-hexosaminidase subunit beta chain A]	HEXB HCC7	↑	0.0232165	0.0195426	0.363196
	P61421	V-type proton ATPase subunit d 1 (V-ATPase subunit d 1) (32 kDa accessory protein) (V-ATPase 40 kDa accessory protein) (V-ATPase AC39 subunit) (p39) (Vacuolar proton pump subunit d 1)	ATP6V0D1 ATP6D VPATPD	↓	0.0009791	0.00145959	-0.482476
	Q13510	Acid ceramidase (AC) (ACDase) (Acid CDase) (EC 3.5.1.23) (Acylsphingosine deacylase) (N-acylsphingosine amidohydrolase) (Putative 32 kDa heart protein) (PHP32) [Cleaved into: Acid ceramidase subunit alpha; Acid ceramidase subunit beta]	ASAH1 ASAH HSD-33 HSD33	↑	8.76219e-16	6.84287e-14	0.898541
	P04062	Glucosylceramidase (EC 3.2.1.45) (Acid beta-glucosidase) (Alglucerase) (Beta-glucocerebrosidase) (Beta-GC) (D-glucosyl-N-acylsphingosine glucohydrolase) (Imiglucerase)	GBA GC GLUC	↑	9.08612e-14	5.07189e-12	0.891995
	P13473	Lysosome-associated membrane glycoprotein 2 (LAMP-2) (Lysosome-associated membrane protein 2) (CD107 antigen-like family member B) (CD antigen CD107b)	LAMP2	↑	1.01365e-07	8.96547e-07	0.712862
	P17050	Alpha-N-acetylgalactosaminidase (EC 3.2.1.49) (Alpha-galactosidase B)	NAGA	↑	0.037323	0.0279797	0.352366
	P51688	N-sulphoglucosamine sulphohydrolase (EC 3.10.1.1) (Sulfoglucosamine sulfamidase) (Sulphamidase)	SGSH HSS	↓	0.00621866	0.00684184	-0.438808
	O00754	Lysosomal alpha-mannosidase (Laman) (EC 3.2.1.24) (Lysosomal acid alpha-mannosidase) (Mannosidase alpha class 2B member 1) (Mannosidase alpha-B) [Cleaved into: Lysosomal alpha-mannosidase A peptide; Lysosomal alpha-mannosidase B peptide; Lysosomal alpha-mannosidase C peptide; Lysosomal alpha-mannosidase D peptide; Lysosomal alpha-mannosidase E peptide]	MAN2B1 LAMAN MANB	↑	0.00691788	0.00734225	0.414817
	P13686	Tartrate-resistant acid phosphatase type 5 (TR-AP) (EC 3.1.3.2) (Tartrate-resistant acid ATPase) (TrATPase) (Type 5 acid phosphatase)	ACP5	↑	5.09231e-11	1.03893e-09	0.818293
	Q9UI12	V-type proton ATPase subunit H (V-ATPase subunit H) (Nef-binding protein 1) (NBP1) (Protein VMA13 homolog) (V-ATPase 50/57 kDa subunits) (Vacuolar proton pump subunit H) (Vacuolar proton pump subunit SFD)	ATP6V1H CGI-11	↑	0.00644078	0.00701447	0.415735
	P20933	N(4)-(beta-N-acetylglucosaminyl)-L-asparaginase (EC 3.5.1.26) (Aspartylglucosaminidase) (Glycosylasparaginase) (N4-(N-acetyl-beta-glucosaminyl)-L-asparagine amidase) [Cleaved into: Glycosylasparaginase alpha chain; Glycosylasparaginase beta chain]	AGA	↓	5.34697e-05	0.000135687	-0.633299
	P38571	Lysosomal acid lipase/cholesteryl ester hydrolase (Acid cholesteryl ester hydrolase) (LAL) (EC 3.1.1.13) (Cholesteryl esterase) (Lipase A) (Sterol esterase)	LIPA	↑	4.3473e-07	2.61385e-06	0.702173
Citrate cycle	P50213	Isocitrate dehydrogenase [NAD] subunit alpha, mitochondrial (EC 1.1.1.41) (Isocitric dehydrogenase subunit alpha) (NAD(+)-specific ICDH subunit alpha)	IDH3A	↑	0.0118737	0.0115076	0.374755
	P31040	Succinate dehydrogenase [ubiquinone] flavoprotein subunit, mitochondrial (EC 1.3.5.1) (Flavoprotein subunit of complex II) (Fp)	SDHA SDH2 SDHF	↑	0.000151253	0.000310278	0.553264
	P11498	Pyruvate carboxylase, mitochondrial (EC 6.4.1.1) (Pyruvic carboxylase) (PCB)	PC	↑	6.50026e-13	2.53874e-11	0.856876
	P48735	Isocitrate dehydrogenase [NADP], mitochondrial (IDH) (EC 1.1.1.42) (ICD-M) (IDP) (NADP(+)-specific ICDH) (Oxalosuccinate decarboxylase)	IDH2	↑	1.08826e-05	3.83537e-05	0.622555
	Q16822	Phosphoenolpyruvate carboxykinase [GTP], mitochondrial (PEPCK-M) (EC 4.1.1.32)	PCK2 PEPCK2	↑	1.44804e-05	4.71944e-05	0.607986
	O75874	Isocitrate dehydrogenase [NADP] cytoplasmic (IDH) (EC 1.1.1.42) (Cytosolic NADP-isocitrate dehydrogenase) (IDP) (NADP(+)-specific ICDH) (Oxalosuccinate decarboxylase)	IDH1 PICD	↑	0.00332022	0.00402731	0.461247
	P10515	Dihydrolipoyllysine-residue acetyltransferase component of pyruvate dehydrogenase complex, mitochondrial (EC 2.3.1.12) (70 kDa mitochondrial autoantigen of primary biliary cirrhosis) (PBC) (Dihydrolipoamide acetyltransferase component of pyruvate dehydrogenase complex) (M2 antigen complex 70 kDa subunit) (Pyruvate dehydrogenase complex component E2) (PDC-E2) (PDCE2)	DLAT DLTA	↑	3.55316e-05	9.62875e-05	0.58499
	P40926	Malate dehydrogenase, mitochondrial (EC 1.1.1.37)	MDH2	↑	0.0100794	0.0100943	0.386115
	P07954	Fumarate hydratase, mitochondrial (Fumarase) (EC 4.2.1.2)	FH	↑	2.07028e-07	1.44373e-06	0.697846
	Q02218	2-oxoglutarate dehydrogenase, mitochondrial (EC 1.2.4.2) (2-oxoglutarate dehydrogenase complex component E1) (OGDC-E1) (Alpha-ketoglutarate dehydrogenase)	OGDH	↑	0.00629705	0.00690862	0.422061
	P11177	Pyruvate dehydrogenase E1 component subunit beta, mitochondrial (PDHE1-B) (EC 1.2.4.1)	PDHB PHE1B	↑	1.03103e-05	3.69075e-05	0.628272
	P08559	Pyruvate dehydrogenase E1 component subunit alpha, somatic form, mitochondrial (EC 1.2.4.1) (PDHE1-A type I)	PDHA1 PHE1A	↑	0.000275371	0.000504943	0.529791
	P09622	Dihydrolipoyl dehydrogenase, mitochondrial (EC 1.8.1.4) (Dihydrolipoamide dehydrogenase) (Glycine cleavage system L protein)	DLD GCSL LAD PHE3	↑	9.96407e-05	0.000223516	0.56559
	P21912	Succinate dehydrogenase [ubiquinone] iron-sulfur subunit, mitochondrial (EC 1.3.5.1) (Iron-sulfur subunit of complex II) (Ip)	SDHB SDH SDH1	↑	0.00248794	0.00314475	0.458235
	Q9P2R7	Succinyl-CoA ligase [ADP-forming] subunit beta, mitochondrial (EC 6.2.1.5) (ATP-specific succinyl-CoA synthetase subunit beta) (Renal carcinoma antigen NY-REN-39) (Succinyl-CoA synthetase beta-A chain) (SCS-betaA)	SUCLA2	↑	7.43019e-05	0.000175877	0.595627
Valine, leucine and isoleucine degradation	P42765	3-ketoacyl-CoA thiolase, mitochondrial (EC 2.3.1.16) (Acetyl-CoA acyltransferase) (Beta-ketothiolase) (Mitochondrial 3-oxoacyl-CoA thiolase) (T1)	ACAA2	↑	0.000158928	0.000323298	0.548751
	P05091	Aldehyde dehydrogenase, mitochondrial (EC 1.2.1.3) (ALDH class 2) (ALDH-E2) (ALDHI)	ALDH2 ALDM	↓	0.0241303	0.0199846	-0.347037
	P05166	Propionyl-CoA carboxylase beta chain, mitochondrial (PCCase subunit beta) (EC 6.4.1.3) (Propanoyl-CoA:carbon dioxide ligase subunit beta)	PCCB	↑	0.0110929	0.0108407	0.385786
	P49189	4-trimethylaminobutyraldehyde dehydrogenase (TMABADH) (EC 1.2.1.47) (Aldehyde dehydrogenase E3 isozyme) (Aldehyde dehydrogenase family 9 member A1) (EC 1.2.1.3) (Gamma-aminobutyraldehyde dehydrogenase) (EC 1.2.1.19) (R-aminobutyraldehyde dehydrogenase) [Cleaved into: 4-trimethylaminobutyraldehyde dehydrogenase, N-terminally processed]	ALDH9A1 ALDH4 ALDH7 ALDH9	↑	1.41796e-07	1.10923e-06	0.720121
	P40939	Trifunctional enzyme subunit alpha, mitochondrial (78 kDa gastrin-binding protein) (TP-alpha) [Includes: Long-chain enoyl-CoA hydratase (EC 4.2.1.17); Long chain 3-hydroxyacyl-CoA dehydrogenase (EC 1.1.1.211)]	HADHA HADH	↑	0.000192131	0.000382865	0.543792
	P09110	3-ketoacyl-CoA thiolase, peroxisomal (EC 2.3.1.16) (Acetyl-CoA acyltransferase) (Beta-ketothiolase) (Peroxisomal 3-oxoacyl-CoA thiolase)	ACAA1 ACAA PTHIO	↑	0.00480689	0.00558765	0.425518
	P35914	Hydroxymethylglutaryl-CoA lyase, mitochondrial (HL) (HMG-CoA lyase) (EC 4.1.3.4) (3-hydroxy-3-methylglutarate-CoA lyase)	HMGCL	↑	0.0105236	0.0104321	0.392655
	P11182	Lipoamide acyltransferase component of branched-chain alpha-keto acid dehydrogenase complex, mitochondrial (EC 2.3.1.168) (52 kDa mitochondrial autoantigen of primary biliary cirrhosis) (Branched chain 2-oxo-acid dehydrogenase complex component E2) (BCOADC-E2) (Branched-chain alpha-keto acid dehydrogenase complex component E2) (BCKAD-E2) (BCKADE2) (Dihydrolipoamide acetyltransferase component of …	DBT BCATE2	↑	7.98837e-09	8.66859e-08	0.790319
	P55084	Trifunctional enzyme subunit beta, mitochondrial (TP-beta) [Includes: 3-ketoacyl-CoA thiolase (EC 2.3.1.16) (Acetyl-CoA acyltransferase) (Beta-ketothiolase)]	HADHB MSTP029	↑	0.00241401	0.00309132	0.453769
	Q9HCC0	Methylcrotonoyl-CoA carboxylase beta chain, mitochondrial (MCCase subunit beta) (EC 6.4.1.4) (3-methylcrotonyl-CoA carboxylase 2) (3-methylcrotonyl-CoA carboxylase non-biotin-containing subunit) (3-methylcrotonyl-CoA:carbon dioxide ligase subunit beta)	MCCC2 MCCB	↑	0.000912621	0.00138158	0.530045
	Q99714	3-hydroxyacyl-CoA dehydrogenase type-2 (EC 1.1.1.35) (17-beta-hydroxysteroid dehydrogenase 10) (17-beta-HSD 10) (EC 1.1.1.51) (3-hydroxy-2-methylbutyryl-CoA dehydrogenase) (EC 1.1.1.178) (3-hydroxyacyl-CoA dehydrogenase type II) (Endoplasmic reticulum-associated amyloid beta-peptide-binding protein) (Mitochondrial ribonuclease P protein 2) (Mitochondrial RNase P protein 2) (Short chain dehydrogen…	HSD17B10 ERAB HADH2 MRPP2 SCHAD SDR5C1 XH98G2	↑	0.0223677	0.0191585	0.350042
	Q96RQ3	Methylcrotonoyl-CoA carboxylase subunit alpha, mitochondrial (MCCase subunit alpha) (EC 6.4.1.4) (3-methylcrotonyl-CoA carboxylase 1) (3-methylcrotonyl-CoA carboxylase biotin-containing subunit) (3-methylcrotonyl-CoA:carbon dioxide ligase subunit alpha)	MCCC1 MCCA	↑	0.00331715	0.00402731	0.468144
	P09622	Dihydrolipoyl dehydrogenase, mitochondrial (EC 1.8.1.4) (Dihydrolipoamide dehydrogenase) (Glycine cleavage system L protein)	DLD GCSL LAD PHE3	↑	9.96407e-05	0.000223516	0.56559
	P26440	Isovaleryl-CoA dehydrogenase, mitochondrial (IVD) (EC 1.3.8.4)	IVD	↑	1.26875e-05	4.23957e-05	0.616656
Pyruvate metabolism	P11498	Pyruvate carboxylase, mitochondrial (EC 6.4.1.1) (Pyruvic carboxylase) (PCB)	PC	↑	6.50026e-13	2.53874e-11	0.856876
	P23368	NAD-dependent malic enzyme, mitochondrial (NAD-ME) (EC 1.1.1.38) (Malic enzyme 2)	ME2	↑	0.00153468	0.00211805	0.481444
	P49189	4-trimethylaminobutyraldehyde dehydrogenase (TMABADH) (EC 1.2.1.47) (Aldehyde dehydrogenase E3 isozyme) (Aldehyde dehydrogenase family 9 member A1) (EC 1.2.1.3) (Gamma-aminobutyraldehyde dehydrogenase) (EC 1.2.1.19) (R-aminobutyraldehyde dehydrogenase) [Cleaved into: 4-trimethylaminobutyraldehyde dehydrogenase, N-terminally processed]	ALDH9A1 ALDH4 ALDH7 ALDH9	↑	1.41796e-07	1.10923e-06	0.720121
	Q16822	Phosphoenolpyruvate carboxykinase [GTP], mitochondrial (PEPCK-M) (EC 4.1.1.32)	PCK2 PEPCK2	↑	1.44804e-05	4.71944e-05	0.607986
	P05091	Aldehyde dehydrogenase, mitochondrial (EC 1.2.1.3) (ALDH class 2) (ALDH-E2) (ALDHI)	ALDH2 ALDM	↓	0.0241303	0.0199846	-0.347037
	P10515	Dihydrolipoyllysine-residue acetyltransferase component of pyruvate dehydrogenase complex, mitochondrial (EC 2.3.1.12) (70 kDa mitochondrial autoantigen of primary biliary cirrhosis) (PBC) (Dihydrolipoamide acetyltransferase component of pyruvate dehydrogenase complex) (M2 antigen complex 70 kDa subunit) (Pyruvate dehydrogenase complex component E2) (PDC-E2) (PDCE2)	DLAT DLTA	↑	3.55316e-05	9.62875e-05	0.58499
	P40926	Malate dehydrogenase, mitochondrial (EC 1.1.1.37)	MDH2	↑	0.0100794	0.0100943	0.386115
	P00338	L-lactate dehydrogenase A chain (LDH-A) (EC 1.1.1.27) (Cell proliferation-inducing gene 19 protein) (LDH muscle subunit) (LDH-M) (Renal carcinoma antigen NY-REN-59)	LDHA PIG19	↓	0.000823202	0.00127084	-0.498715
	P07954	Fumarate hydratase, mitochondrial (Fumarase) (EC 4.2.1.2)	FH	↑	2.07028e-07	1.44373e-06	0.697846
	P11177	Pyruvate dehydrogenase E1 component subunit beta, mitochondrial (PDHE1-B) (EC 1.2.4.1)	PDHB PHE1B	↑	1.03103e-05	3.69075e-05	0.628272
	P08559	Pyruvate dehydrogenase E1 component subunit alpha, somatic form, mitochondrial (EC 1.2.4.1) (PDHE1-A type I)	PDHA1 PHE1A	↑	0.000275371	0.000504943	0.529791
	P09622	Dihydrolipoyl dehydrogenase, mitochondrial (EC 1.8.1.4) (Dihydrolipoamide dehydrogenase) (Glycine cleavage system L protein)	DLD GCSL LAD PHE3	↑	9.96407e-05	0.000223516	0.56559
Phagosome	Q9UEW3	Macrophage receptor MARCO (Macrophage receptor with collagenous structure) (Scavenger receptor class A member 2)	MARCO SCARA2	↓	0.00245331	0.00312117	-0.441905
	P08637	Low affinity immunoglobulin gamma Fc region receptor III-A (CD16a antigen) (Fc-gamma RIII-alpha) (Fc-gamma RIII) (Fc-gamma RIIIa) (FcRIII) (FcRIIIa) (FcR-10) (IgG Fc receptor III-2) (CD antigen CD16a)	FCGR3A CD16A FCG3 FCGR3 IGFR3	↓	0.0239966	0.019967	-0.34329
	Q03518	Antigen peptide transporter 1 (APT1) (ATP-binding cassette sub-family B member 2) (Peptide supply factor 1) (Peptide transporter PSF1) (PSF-1) (Peptide transporter TAP1) (Peptide transporter involved in antigen processing 1) (Really interesting new gene 4 protein)	TAP1 ABCB2 PSF1 RING4 Y3	↓	0.0113001	0.0109789	-0.380751
	Q03519	Antigen peptide transporter 2 (APT2) (ATP-binding cassette sub-family B member 3) (Peptide supply factor 2) (Peptide transporter PSF2) (PSF-2) (Peptide transporter TAP2) (Peptide transporter involved in antigen processing 2) (Really interesting new gene 11 protein)	TAP2 ABCB3 PSF2 RING11 Y1	↓	0.0235702	0.0197129	-0.365358
	P04839	Cytochrome b-245 heavy chain (EC 1.-.-.-) (CGD91-phox) (Cytochrome b(558) subunit beta) (Cytochrome b558 subunit beta) (Heme-binding membrane glycoprotein gp91phox) (NADPH oxidase 2) (Neutrophil cytochrome b 91 kDa polypeptide) (Superoxide-generating NADPH oxidase heavy chain subunit) (gp91-1) (gp91-phox) (p22 phagocyte B-cytochrome)	CYBB NOX2	↑	0.00114265	0.00165308	0.492159
	O75348	V-type proton ATPase subunit G 1 (V-ATPase subunit G 1) (V-ATPase 13 kDa subunit 1) (Vacuolar proton pump subunit G 1) (Vacuolar proton pump subunit M16)	ATP6V1G1 ATP6G ATP6G1 ATP6J	↑	1.75391e-05	5.51214e-05	0.607907
	P60709	Actin, cytoplasmic 1 (Beta-actin) [Cleaved into: Actin, cytoplasmic 1, N-terminally processed]	ACTB	↓	0.00661941	0.00714192	-0.415492
	P05107	Integrin beta-2 (Cell surface adhesion glycoproteins LFA-1/CR3/p150,95 subunit beta) (Complement receptor C3 subunit beta) (CD antigen CD18)	ITGB2 CD18 MFI7	↑	0.000701196	0.00108678	0.509211
	Q15080	Neutrophil cytosol factor 4 (NCF-4) (Neutrophil NADPH oxidase factor 4) (SH3 and PX domain-containing protein 4) (p40-phox) (p40phox)	NCF4 SH3PXD4	↓	0.0324723	0.0251644	-0.378715
	P21281	V-type proton ATPase subunit B, brain isoform (V-ATPase subunit B 2) (Endomembrane proton pump 58 kDa subunit) (HO57) (Vacuolar proton pump subunit B 2)	ATP6V1B2 ATP6B2 VPP3	↑	6.86614e-09	7.66642e-08	0.762342
	P21283	V-type proton ATPase subunit C 1 (V-ATPase subunit C 1) (Vacuolar proton pump subunit C 1)	ATP6V1C1 ATP6C ATP6D VATC	↑	1.50912e-06	7.28108e-06	0.67738
	P25774	Cathepsin S (EC 3.4.22.27)	CTSS	↑	5.31785e-17	6.92619e-15	0.914556
	P61421	V-type proton ATPase subunit d 1 (V-ATPase subunit d 1) (32 kDa accessory protein) (V-ATPase 40 kDa accessory protein) (V-ATPase AC39 subunit) (p39) (Vacuolar proton pump subunit d 1)	ATP6V0D1 ATP6D VPATPD	↓	0.0009791	0.00145959	-0.482476
	P13473	Lysosome-associated membrane glycoprotein 2 (LAMP-2) (Lysosome-associated membrane protein 2) (CD107 antigen-like family member B) (CD antigen CD107b)	LAMP2	↑	1.01365e-07	8.96547e-07	0.712862
	P02786	Transferrin receptor protein 1 (TR) (TfR) (TfR1) (Trfr) (T9) (p90) (CD antigen CD71) [Cleaved into: Transferrin receptor protein 1, serum form (sTfR)]	TFRC	↓	0.0143554	0.0132237	-0.377644
	P07711	Cathepsin L1 (EC 3.4.22.15) (Cathepsin L) (Major excreted protein) (MEP) [Cleaved into: Cathepsin L1 heavy chain; Cathepsin L1 light chain]	CTSL CTSL1	↑	0.000120832	0.000259307	0.572548
	P11215	Integrin alpha-M (CD11 antigen-like family member B) (CR-3 alpha chain) (Cell surface glycoprotein MAC-1 subunit alpha) (Leukocyte adhesion receptor MO1) (Neutrophil adherence receptor) (CD antigen CD11b)	ITGAM CD11B CR3A	↑	0.0230198	0.0194189	0.365925
	P38606	V-type proton ATPase catalytic subunit A (V-ATPase subunit A) (EC 3.6.3.14) (V-ATPase 69 kDa subunit) (Vacuolar ATPase isoform VA68) (Vacuolar proton pump subunit alpha)	ATP6V1A ATP6A1 ATP6V1A1 VPP2	↑	1.02059e-06	5.22457e-06	0.675762
	Q9UI12	V-type proton ATPase subunit H (V-ATPase subunit H) (Nef-binding protein 1) (NBP1) (Protein VMA13 homolog) (V-ATPase 50/57 kDa subunits) (Vacuolar proton pump subunit H) (Vacuolar proton pump subunit SFD)	ATP6V1H CGI-11	↑	0.00644078	0.00701447	0.415735
	Q86Y82	Syntaxin-12	STX12	↓	0.00312113	0.00384553	-0.439674
	P36543	V-type proton ATPase subunit E 1 (V-ATPase subunit E 1) (V-ATPase 31 kDa subunit) (p31) (Vacuolar proton pump subunit E 1)	ATP6V1E1 ATP6E ATP6E2	↑	0.000169774	0.000343572	0.557817
	Q8IWL1	Pulmonary surfactant-associated protein A2 (PSP-A) (PSPA) (SP-A) (SP-A2) (35 kDa pulmonary surfactant-associated protein) (Alveolar proteinosis protein) (Collectin-5)	SFTPA2 COLEC5 PSAP SFTP1 SFTPA SFTPA2B	↓	5.30002e-07	3.00007e-06	-0.691218
	P21757	Macrophage scavenger receptor types I and II (Macrophage acetylated LDL receptor I and II) (Scavenger receptor class A member 1) (CD antigen CD204)	MSR1 SCARA1	↓	5.97598e-06	2.43296e-05	-0.635894
	Q9Y5K8	V-type proton ATPase subunit D (V-ATPase subunit D) (V-ATPase 28 kDa accessory protein) (Vacuolar proton pump subunit D)	ATP6V1D ATP6M VATD	↑	0.0188304	0.0164534	0.381403
Fatty acid degradation	P42765	3-ketoacyl-CoA thiolase, mitochondrial (EC 2.3.1.16) (Acetyl-CoA acyltransferase) (Beta-ketothiolase) (Mitochondrial 3-oxoacyl-CoA thiolase) (T1)	ACAA2	↑	0.000158928	0.000323298	0.548751
	P05091	Aldehyde dehydrogenase, mitochondrial (EC 1.2.1.3) (ALDH class 2) (ALDH-E2) (ALDHI)	ALDH2 ALDM	↓	0.0241303	0.0199846	-0.347037
	P49189	4-trimethylaminobutyraldehyde dehydrogenase (TMABADH) (EC 1.2.1.47) (Aldehyde dehydrogenase E3 isozyme) (Aldehyde dehydrogenase family 9 member A1) (EC 1.2.1.3) (Gamma-aminobutyraldehyde dehydrogenase) (EC 1.2.1.19) (R-aminobutyraldehyde dehydrogenase) [Cleaved into: 4-trimethylaminobutyraldehyde dehydrogenase, N-terminally processed]	ALDH9A1 ALDH4 ALDH7 ALDH9	↑	1.41796e-07	1.10923e-06	0.720121
	P09110	3-ketoacyl-CoA thiolase, peroxisomal (EC 2.3.1.16) (Acetyl-CoA acyltransferase) (Beta-ketothiolase) (Peroxisomal 3-oxoacyl-CoA thiolase)	ACAA1 ACAA PTHIO	↑	0.00480689	0.00558765	0.425518
	P23786	Carnitine O-palmitoyltransferase 2, mitochondrial (EC 2.3.1.21) (Carnitine palmitoyltransferase II) (CPT II)	CPT2 CPT1	↑	1.26066e-05	4.23957e-05	0.616073
	P40939	Trifunctional enzyme subunit alpha, mitochondrial (78 kDa gastrin-binding protein) (TP-alpha) [Includes: Long-chain enoyl-CoA hydratase (EC 4.2.1.17); Long chain 3-hydroxyacyl-CoA dehydrogenase (EC 1.1.1.211)]	HADHA HADH	↑	0.000192131	0.000382865	0.543792
	P55084	Trifunctional enzyme subunit beta, mitochondrial (TP-beta) [Includes: 3-ketoacyl-CoA thiolase (EC 2.3.1.16) (Acetyl-CoA acyltransferase) (Beta-ketothiolase)]	HADHB MSTP029	↑	0.00241401	0.00309132	0.453769
	Q15067	Peroxisomal acyl-coenzyme A oxidase 1 (AOX) (EC 1.3.3.6) (Palmitoyl-CoA oxidase) (Straight-chain acyl-CoA oxidase) (SCOX)	ACOX1 ACOX	↑	9.22926e-23	3.605e-20	0.963137
	Q92947	Glutaryl-CoA dehydrogenase, mitochondrial (GCD) (EC 1.3.8.6)	GCDH	↑	0.00100003	0.00147949	0.543779
	P49748	Very long-chain specific acyl-CoA dehydrogenase, mitochondrial (VLCAD) (EC 1.3.8.9)	ACADVL VLCAD	↓	0.0134974	0.0127337	-0.387276
Glycolysis / Gluconeogenesis	P09467	Fructose-1,6-bisphosphatase 1 (FBPase 1) (EC 3.1.3.11) (D-fructose-1,6-bisphosphate 1-phosphohydrolase 1) (Liver FBPase)	FBP1 FBP	↑	0.0014644	0.00204271	0.470466
	P49189	4-trimethylaminobutyraldehyde dehydrogenase (TMABADH) (EC 1.2.1.47) (Aldehyde dehydrogenase E3 isozyme) (Aldehyde dehydrogenase family 9 member A1) (EC 1.2.1.3) (Gamma-aminobutyraldehyde dehydrogenase) (EC 1.2.1.19) (R-aminobutyraldehyde dehydrogenase) [Cleaved into: 4-trimethylaminobutyraldehyde dehydrogenase, N-terminally processed]	ALDH9A1 ALDH4 ALDH7 ALDH9	↑	1.41796e-07	1.10923e-06	0.720121
	P04075	Fructose-bisphosphate aldolase A (EC 4.1.2.13) (Lung cancer antigen NY-LU-1) (Muscle-type aldolase)	ALDOA ALDA	↑	0.0261252	0.021258	0.34196
	P05091	Aldehyde dehydrogenase, mitochondrial (EC 1.2.1.3) (ALDH class 2) (ALDH-E2) (ALDHI)	ALDH2 ALDM	↓	0.0241303	0.0199846	-0.347037
	P10515	Dihydrolipoyllysine-residue acetyltransferase component of pyruvate dehydrogenase complex, mitochondrial (EC 2.3.1.12) (70 kDa mitochondrial autoantigen of primary biliary cirrhosis) (PBC) (Dihydrolipoamide acetyltransferase component of pyruvate dehydrogenase complex) (M2 antigen complex 70 kDa subunit) (Pyruvate dehydrogenase complex component E2) (PDC-E2) (PDCE2)	DLAT DLTA	↑	3.55316e-05	9.62875e-05	0.58499
	Q9BRR6	ADP-dependent glucokinase (ADP-GK) (ADPGK) (EC 2.7.1.147) (RbBP-35)	ADPGK PSEC0260	↓	0.00746455	0.00787963	-0.389379
	P00338	L-lactate dehydrogenase A chain (LDH-A) (EC 1.1.1.27) (Cell proliferation-inducing gene 19 protein) (LDH muscle subunit) (LDH-M) (Renal carcinoma antigen NY-REN-59)	LDHA PIG19	↓	0.000823202	0.00127084	-0.498715
	P11177	Pyruvate dehydrogenase E1 component subunit beta, mitochondrial (PDHE1-B) (EC 1.2.4.1)	PDHB PHE1B	↑	1.03103e-05	3.69075e-05	0.628272
	P19367	Hexokinase-1 (EC 2.7.1.1) (Brain form hexokinase) (Hexokinase type I) (HK I)	HK1	↓	0.00587396	0.00651767	-0.414434
	P52789	Hexokinase-2 (EC 2.7.1.1) (Hexokinase type II) (HK II) (Muscle form hexokinase)	HK2	↑	3.99218e-10	7.0836e-09	0.797188
	P08559	Pyruvate dehydrogenase E1 component subunit alpha, somatic form, mitochondrial (EC 1.2.4.1) (PDHE1-A type I)	PDHA1 PHE1A	↑	0.000275371	0.000504943	0.529791
	P09622	Dihydrolipoyl dehydrogenase, mitochondrial (EC 1.8.1.4) (Dihydrolipoamide dehydrogenase) (Glycine cleavage system L protein)	DLD GCSL LAD PHE3	↑	9.96407e-05	0.000223516	0.56559
	Q16822	Phosphoenolpyruvate carboxykinase [GTP], mitochondrial (PEPCK-M) (EC 4.1.1.32)	PCK2 PEPCK2	↑	1.44804e-05	4.71944e-05	0.607986
Peroxisome	P33897	ATP-binding cassette sub-family D member 1 (Adrenoleukodystrophy protein) (ALDP)	ABCD1 ALD	↓	0.000120587	0.000259307	-0.553377
	Q06830	Peroxiredoxin-1 (EC 1.11.1.15) (Natural killer cell-enhancing factor A) (NKEF-A) (Proliferation-associated gene protein) (PAG) (Thioredoxin peroxidase 2) (Thioredoxin-dependent peroxide reductase 2)	PRDX1 PAGA PAGB TDPX2	↑	0.0120285	0.0116001	0.385258
	P48735	Isocitrate dehydrogenase [NADP], mitochondrial (IDH) (EC 1.1.1.42) (ICD-M) (IDP) (NADP(+)-specific ICDH) (Oxalosuccinate decarboxylase)	IDH2	↑	1.08826e-05	3.83537e-05	0.622555
	P22307	Non-specific lipid-transfer protein (NSL-TP) (EC 2.3.1.176) (Propanoyl-CoA C-acyltransferase) (SCP-chi) (SCPX) (Sterol carrier protein 2) (SCP-2) (Sterol carrier protein X) (SCP-X)	SCP2	↑	0.000267008	0.000494249	0.532615
	P09110	3-ketoacyl-CoA thiolase, peroxisomal (EC 2.3.1.16) (Acetyl-CoA acyltransferase) (Beta-ketothiolase) (Peroxisomal 3-oxoacyl-CoA thiolase)	ACAA1 ACAA PTHIO	↑	0.00480689	0.00558765	0.425518
	O75381	Peroxisomal membrane protein PEX14 (PTS1 receptor-docking protein) (Peroxin-14) (Peroxisomal membrane anchor protein PEX14)	PEX14	↑	0.00632449	0.00691929	0.425694
	Q99489	D-aspartate oxidase (DASOX) (DDO) (EC 1.4.3.1)	DDO	↑	0.000131353	0.000277314	0.581195
	P35914	Hydroxymethylglutaryl-CoA lyase, mitochondrial (HL) (HMG-CoA lyase) (EC 4.1.3.4) (3-hydroxy-3-methylglutarate-CoA lyase)	HMGCL	↑	0.0105236	0.0104321	0.392655
	P39210	Protein Mpv17	MPV17	↑	0.000137954	0.000287681	0.584027
	Q15067	Peroxisomal acyl-coenzyme A oxidase 1 (AOX) (EC 1.3.3.6) (Palmitoyl-CoA oxidase) (Straight-chain acyl-CoA oxidase) (SCOX)	ACOX1 ACOX	↑	9.22926e-23	3.605e-20	0.963137
	Q9Y2Q3	Glutathione S-transferase kappa 1 (EC 2.5.1.18) (GST 13-13) (GST class-kappa) (GSTK1-1) (hGSTK1) (Glutathione S-transferase subunit 13)	GSTK1 HDCMD47P	↓	0.000615367	0.00100291	-0.507813
	O75874	Isocitrate dehydrogenase [NADP] cytoplasmic (IDH) (EC 1.1.1.42) (Cytosolic NADP-isocitrate dehydrogenase) (IDP) (NADP(+)-specific ICDH) (Oxalosuccinate decarboxylase)	IDH1 PICD	↑	0.00332022	0.00402731	0.461247
	P30044	Peroxiredoxin-5, mitochondrial (EC 1.11.1.15) (Alu corepressor 1) (Antioxidant enzyme B166) (AOEB166) (Liver tissue 2D-page spot 71B) (PLP) (Peroxiredoxin V) (Prx-V) (Peroxisomal antioxidant enzyme) (TPx type VI) (Thioredoxin peroxidase PMP20) (Thioredoxin reductase)	PRDX5 ACR1 SBBI10	↓	0.0137313	0.0128612	-0.376395
Fatty acid metabolism	P42765	3-ketoacyl-CoA thiolase, mitochondrial (EC 2.3.1.16) (Acetyl-CoA acyltransferase) (Beta-ketothiolase) (Mitochondrial 3-oxoacyl-CoA thiolase) (T1)	ACAA2	↑	0.000158928	0.000323298	0.548751
	P40939	Trifunctional enzyme subunit alpha, mitochondrial (78 kDa gastrin-binding protein) (TP-alpha) [Includes: Long-chain enoyl-CoA hydratase (EC 4.2.1.17); Long chain 3-hydroxyacyl-CoA dehydrogenase (EC 1.1.1.211)]	HADHA HADH	↑	0.000192131	0.000382865	0.543792
	P09110	3-ketoacyl-CoA thiolase, peroxisomal (EC 2.3.1.16) (Acetyl-CoA acyltransferase) (Beta-ketothiolase) (Peroxisomal 3-oxoacyl-CoA thiolase)	ACAA1 ACAA PTHIO	↑	0.00480689	0.00558765	0.425518
	P23786	Carnitine O-palmitoyltransferase 2, mitochondrial (EC 2.3.1.21) (Carnitine palmitoyltransferase II) (CPT II)	CPT2 CPT1	↑	1.26066e-05	4.23957e-05	0.616073
	P50897	Palmitoyl-protein thioesterase 1 (PPT-1) (EC 3.1.2.22) (Palmitoyl-protein hydrolase 1)	PPT1 PPT	↑	1.5837e-16	1.54277e-14	0.910027
	P55084	Trifunctional enzyme subunit beta, mitochondrial (TP-beta) [Includes: 3-ketoacyl-CoA thiolase (EC 2.3.1.16) (Acetyl-CoA acyltransferase) (Beta-ketothiolase)]	HADHB MSTP029	↑	0.00241401	0.00309132	0.453769
	Q15067	Peroxisomal acyl-coenzyme A oxidase 1 (AOX) (EC 1.3.3.6) (Palmitoyl-CoA oxidase) (Straight-chain acyl-CoA oxidase) (SCOX)	ACOX1 ACOX	↑	9.22926e-23	3.605e-20	0.963137
	P49748	Very long-chain specific acyl-CoA dehydrogenase, mitochondrial (VLCAD) (EC 1.3.8.9)	ACADVL VLCAD	↓	0.0134974	0.0127337	-0.387276
	Q9NZ01	Very-long-chain enoyl-CoA reductase (EC 1.3.1.93) (Synaptic glycoprotein SC2) (Trans-2,3-enoyl-CoA reductase) (TER)	TECR GPSN2 SC2	↑	9.98682e-06	3.64658e-05	0.620969
Propanoate metabolism	P40939	Trifunctional enzyme subunit alpha, mitochondrial (78 kDa gastrin-binding protein) (TP-alpha) [Includes: Long-chain enoyl-CoA hydratase (EC 4.2.1.17); Long chain 3-hydroxyacyl-CoA dehydrogenase (EC 1.1.1.211)]	HADHA HADH	↑	0.000192131	0.000382865	0.543792
	P05166	Propionyl-CoA carboxylase beta chain, mitochondrial (PCCase subunit beta) (EC 6.4.1.3) (Propanoyl-CoA:carbon dioxide ligase subunit beta)	PCCB	↑	0.0110929	0.0108407	0.385786
	Q9NTX5	Ethylmalonyl-CoA decarboxylase (EC 4.1.1.94) (Enoyl-CoA hydratase domain-containing protein 1) (Methylmalonyl-CoA decarboxylase) (MMCD) (EC 4.1.1.41)	ECHDC1	↓	0.00811762	0.00842124	-0.420713
	P00338	L-lactate dehydrogenase A chain (LDH-A) (EC 1.1.1.27) (Cell proliferation-inducing gene 19 protein) (LDH muscle subunit) (LDH-M) (Renal carcinoma antigen NY-REN-59)	LDHA PIG19	↓	0.000823202	0.00127084	-0.498715
	P11182	Lipoamide acyltransferase component of branched-chain alpha-keto acid dehydrogenase complex, mitochondrial (EC 2.3.1.168) (52 kDa mitochondrial autoantigen of primary biliary cirrhosis) (Branched chain 2-oxo-acid dehydrogenase complex component E2) (BCOADC-E2) (Branched-chain alpha-keto acid dehydrogenase complex component E2) (BCKAD-E2) (BCKADE2) (Dihydrolipoamide acetyltransferase component of …	DBT BCATE2	↑	7.98837e-09	8.66859e-08	0.790319
	P09622	Dihydrolipoyl dehydrogenase, mitochondrial (EC 1.8.1.4) (Dihydrolipoamide dehydrogenase) (Glycine cleavage system L protein)	DLD GCSL LAD PHE3	↑	9.96407e-05	0.000223516	0.56559
	Q9P2R7	Succinyl-CoA ligase [ADP-forming] subunit beta, mitochondrial (EC 6.2.1.5) (ATP-specific succinyl-CoA synthetase subunit beta) (Renal carcinoma antigen NY-REN-39) (Succinyl-CoA synthetase beta-A chain) (SCS-betaA)	SUCLA2	↑	7.43019e-05	0.000175877	0.595627
Fatty acid elongation	P42765	3-ketoacyl-CoA thiolase, mitochondrial (EC 2.3.1.16) (Acetyl-CoA acyltransferase) (Beta-ketothiolase) (Mitochondrial 3-oxoacyl-CoA thiolase) (T1)	ACAA2	↑	0.000158928	0.000323298	0.548751
	P40939	Trifunctional enzyme subunit alpha, mitochondrial (78 kDa gastrin-binding protein) (TP-alpha) [Includes: Long-chain enoyl-CoA hydratase (EC 4.2.1.17); Long chain 3-hydroxyacyl-CoA dehydrogenase (EC 1.1.1.211)]	HADHA HADH	↑	0.000192131	0.000382865	0.543792
	P50897	Palmitoyl-protein thioesterase 1 (PPT-1) (EC 3.1.2.22) (Palmitoyl-protein hydrolase 1)	PPT1 PPT	↑	1.5837e-16	1.54277e-14	0.910027
	P55084	Trifunctional enzyme subunit beta, mitochondrial (TP-beta) [Includes: 3-ketoacyl-CoA thiolase (EC 2.3.1.16) (Acetyl-CoA acyltransferase) (Beta-ketothiolase)]	HADHB MSTP029	↑	0.00241401	0.00309132	0.453769
	Q9NZ01	Very-long-chain enoyl-CoA reductase (EC 1.3.1.93) (Synaptic glycoprotein SC2) (Trans-2,3-enoyl-CoA reductase) (TER)	TECR GPSN2 SC2	↑	9.98682e-06	3.64658e-05	0.620969
Leukocyte transendothelial migration	P12814	Alpha-actinin-1 (Alpha-actinin cytoskeletal isoform) (F-actin cross-linking protein) (Non-muscle alpha-actinin-1)	ACTN1	↓	2.48493e-09	3.1246e-08	-0.773184
	P62834	Ras-related protein Rap-1A (C21KG) (G-22K) (GTP-binding protein smg p21A) (Ras-related protein Krev-1)	RAP1A KREV1	↓	0.0010315	0.00151237	-0.517048
	P11215	Integrin alpha-M (CD11 antigen-like family member B) (CR-3 alpha chain) (Cell surface glycoprotein MAC-1 subunit alpha) (Leukocyte adhesion receptor MO1) (Neutrophil adherence receptor) (CD antigen CD11b)	ITGAM CD11B CR3A	↑	0.0230198	0.0194189	0.365925
	P60709	Actin, cytoplasmic 1 (Beta-actin) [Cleaved into: Actin, cytoplasmic 1, N-terminally processed]	ACTB	↓	0.00661941	0.00714192	-0.415492
	O14950	Myosin regulatory light chain 12B (MLC-2A) (MLC-2) (Myosin regulatory light chain 2-B, smooth muscle isoform) (Myosin regulatory light chain 20 kDa) (MLC20) (Myosin regulatory light chain MRLC2) (SHUJUN-1)	MYL12B MRLC2 MYLC2B	↓	0.00802168	0.0083551	-0.409783
	P04839	Cytochrome b-245 heavy chain (EC 1.-.-.-) (CGD91-phox) (Cytochrome b(558) subunit beta) (Cytochrome b558 subunit beta) (Heme-binding membrane glycoprotein gp91phox) (NADPH oxidase 2) (Neutrophil cytochrome b 91 kDa polypeptide) (Superoxide-generating NADPH oxidase heavy chain subunit) (gp91-1) (gp91-phox) (p22 phagocyte B-cytochrome)	CYBB NOX2	↑	0.00114265	0.00165308	0.492159
	P60953	Cell division control protein 42 homolog (G25K GTP-binding protein)	CDC42	↓	0.0235458	0.0197129	-0.342309
	P16284	Platelet endothelial cell adhesion molecule (PECAM-1) (EndoCAM) (GPIIA') (PECA1) (CD antigen CD31)	PECAM1	↓	0.00128389	0.00182391	-0.502665
	P15153	Ras-related C3 botulinum toxin substrate 2 (GX) (Small G protein) (p21-Rac2)	RAC2	↑	0.00121036	0.00173163	0.511534
	Q9Y624	Junctional adhesion molecule A (JAM-A) (Junctional adhesion molecule 1) (JAM-1) (Platelet F11 receptor) (Platelet adhesion molecule 1) (PAM-1) (CD antigen CD321)	F11R JAM1 JCAM UNQ264/PRO301	↓	0.000104786	0.000231225	-0.604489
	O43707	Alpha-actinin-4 (Non-muscle alpha-actinin 4)	ACTN4	↓	2.84564e-07	1.79538e-06	-0.705121
	P05107	Integrin beta-2 (Cell surface adhesion glycoproteins LFA-1/CR3/p150,95 subunit beta) (Complement receptor C3 subunit beta) (CD antigen CD18)	ITGB2 CD18 MFI7	↑	0.000701196	0.00108678	0.509211
	Q15080	Neutrophil cytosol factor 4 (NCF-4) (Neutrophil NADPH oxidase factor 4) (SH3 and PX domain-containing protein 4) (p40-phox) (p40phox)	NCF4 SH3PXD4	↓	0.0324723	0.0251644	-0.378715
Antigen presentation by MHC class I	P07900	Heat shock protein HSP 90-alpha (Heat shock 86 kDa) (HSP 86) (HSP86) (Lipopolysaccharide-associated protein 2) (LAP-2) (LPS-associated protein 2) (Renal carcinoma antigen NY-REN-38)	HSP90AA1 HSP90A HSPC1 HSPCA	↓	0.00992851	0.0100202	-0.386086
	Q03519	Antigen peptide transporter 2 (APT2) (ATP-binding cassette sub-family B member 3) (Peptide supply factor 2) (Peptide transporter PSF2) (PSF-2) (Peptide transporter TAP2) (Peptide transporter involved in antigen processing 2) (Really interesting new gene 11 protein)	TAP2 ABCB3 PSF2 RING11 Y1	↓	0.0235702	0.0197129	-0.365358
	Q03518	Antigen peptide transporter 1 (APT1) (ATP-binding cassette sub-family B member 2) (Peptide supply factor 1) (Peptide transporter PSF1) (PSF-1) (Peptide transporter TAP1) (Peptide transporter involved in antigen processing 1) (Really interesting new gene 4 protein)	TAP1 ABCB2 PSF1 RING4 Y3	↓	0.0113001	0.0109789	-0.380751
	P61769	Beta-2-microglobulin [Cleaved into: Beta-2-microglobulin form pI 5.3]	B2M CDABP0092 HDCMA22P	↓	3.26067e-05	8.96672e-05	-0.582051
	Q9UL46	Proteasome activator complex subunit 2 (11S regulator complex subunit beta) (REG-beta) (Activator of multicatalytic protease subunit 2) (Proteasome activator 28 subunit beta) (PA28b) (PA28beta)	PSME2	↓	0.0156794	0.0142088	-0.377058
	P11021	78 kDa glucose-regulated protein (GRP-78) (Endoplasmic reticulum lumenal Ca(2+)-binding protein grp78) (Heat shock 70 kDa protein 5) (Immunoglobulin heavy chain-binding protein) (BiP)	HSPA5 GRP78	↑	0.000342327	0.000610522	0.527086
P27635	P32969			Q02878	P62277	P60866	P83731

## Sheet: e-Table 6 pathways_female_male 
e-Table 6. Significantly enriched pathways following stratification by gender when comparing Smoker and Never-smoker groups
Pathways altered in female smokers																Pathways altered in male smokers
